# Supplementary material for: LRRC4 Orchestrates AP2A1‐Containing Clathrin‐Coated Vesicles to Disrupt Mitochondrial Cristae and Restrict Glioblastoma Progression
Source: Adv Sci (Weinh). 2026 Jul 13:e76465. Online ahead of print. doi: 10.1002/advs.76465 (PMC13360104; doi:10.1002/advs.76465)
Supplement: Supplementary file 2 — Supporting File 2: advs76465‐sup‐0002‐TableS1.xlsx. [file ADVS-9999-e76465-s002.xlsx]

## Sheet: Table 1
Table 1 Differential gene expression analysis between the high- and low-score groups
Number	SYMBOL	baseMean	log2FoldChange	lfcSE	stat	pvalue	padj	change
1	FREM3	126.461	5.35788	0.500223	10.711	9.04e-27	3.46e-22	UP
2	RRAS	1467.58	-1.4087	0.144912	-9.72112	2.45e-22	4.38e-18	DOWN
3	MCTP2	157.205	-3.59951	0.371596	-9.68662	3.44e-22	4.38e-18	DOWN
4	CD70	159.421	-4.13	0.430141	-9.6015	7.88e-22	7.54e-18	DOWN
5	BCL7A	1221.08	1.57034	0.16803	9.34562	9.14e-21	6.99e-17	UP
6	CAMP	23.1412	-3.96329	0.434337	-9.12493	7.18e-20	4.02e-16	DOWN
7	MICAL3	883.892	1.38911	0.152277	9.12227	7.36e-20	4.02e-16	UP
8	KIF2A	2601.01	0.653125	0.0729467	8.95345	3.45e-19	1.65e-15	NOT
9	GSK3B	3029.23	0.807613	0.0904104	8.93275	4.16e-19	1.77e-15	NOT
10	CCL18	268.993	-4.23883	0.479087	-8.84771	8.93e-19	3.42e-15	DOWN
11	CXCL13	182.062	-4.03564	0.460831	-8.75732	2e-18	6.96e-15	DOWN
12	DSCAML1	599.829	2.52281	0.289285	8.72085	2.76e-18	8.81e-15	UP
13	SAA1	2343.78	-4.02297	0.463299	-8.6833	3.84e-18	1.13e-14	DOWN
14	IGHV4-39	57.5866	-4.52911	0.527192	-8.591	8.62e-18	2.36e-14	DOWN
15	ELFN2	622.563	2.67209	0.312439	8.55237	1.21e-17	3.08e-14	UP
16	LINC00968	25.5258	-2.93821	0.345399	-8.50672	1.79e-17	4.28e-14	DOWN
17	OTOS	251.323	-3.42143	0.40715	-8.40335	4.34e-17	9.77e-14	DOWN
18	SLC50A1	821.113	-1.01152	0.120919	-8.36525	6e-17	1.28e-13	DOWN
19	TMCC1	1762.23	0.751725	0.0899476	8.35736	6.41e-17	1.29e-13	NOT
20	MYOSLID	25.8823	-2.96091	0.356219	-8.31204	9.41e-17	1.8e-13	DOWN
21	TNR	5021.97	2.67177	0.321963	8.29837	1.06e-16	1.92e-13	UP
22	DENND5B	1199.72	0.924605	0.111763	8.27294	1.31e-16	2.27e-13	NOT
23	CDK5R1	1619.31	1.74587	0.212401	8.21969	2.04e-16	3.39e-13	UP
24	DIP2B	3530.54	1.00917	0.123034	8.20242	2.36e-16	3.76e-13	UP
25	SRPK2	3625.24	0.663272	0.0809311	8.19551	2.5e-16	3.82e-13	NOT
26	LILRA5	83.0712	-2.36899	0.29092	-8.14309	3.85e-16	5.67e-13	DOWN
27	DGKI	551.668	1.54185	0.18972	8.12697	4.4e-16	6.24e-13	UP
28	LINC00475	123.241	-2.77799	0.342315	-8.11532	4.85e-16	6.62e-13	DOWN
29	TRIM37	2347.97	0.662053	0.0824508	8.02967	9.77e-16	1.29e-12	NOT
30	TRIM67	177.225	2.90992	0.364054	7.99311	1.32e-15	1.68e-12	UP
31	INSL5	6.05483	-2.18187	0.274061	-7.96128	1.7e-15	2.1e-12	DOWN
32	CLCF1	449.45	-1.88423	0.238214	-7.90982	2.58e-15	3.08e-12	DOWN
33	MCEMP1	46.3095	-3.02629	0.384757	-7.86546	3.68e-15	4.26e-12	DOWN
34	RGS2	3892.32	-1.83772	0.234091	-7.85045	4.15e-15	4.67e-12	DOWN
35	FAP	348.437	-2.27053	0.289711	-7.83722	4.61e-15	4.97e-12	DOWN
36	AC020916.1	541.212	-1.51183	0.192996	-7.83347	4.75e-15	4.97e-12	DOWN
37	CHD7	2193.7	1.42136	0.181483	7.83195	4.8e-15	4.97e-12	UP
38	DHTKD1	1321.95	0.720829	0.092126	7.82438	5.1e-15	5.14e-12	NOT
39	TMEM92-AS1	11.6793	-1.71878	0.220024	-7.81179	5.64e-15	5.53e-12	DOWN
40	IL10	71.2121	-2.21963	0.284951	-7.78951	6.73e-15	6.44e-12	DOWN
41	HPD	156.571	-2.38894	0.306964	-7.78249	7.11e-15	6.64e-12	DOWN
42	FCGRT	8273.41	-0.957972	0.123293	-7.76989	7.86e-15	7.16e-12	NOT
43	DPYSL4	1709.63	1.39825	0.180584	7.74292	9.72e-15	8.65e-12	UP
44	LINC00160	3.53121	-3.48182	0.450812	-7.72343	1.13e-14	9.85e-12	DOWN
45	XKR7	91.5087	3.07036	0.397688	7.72051	1.16e-14	9.85e-12	UP
46	SHISA7	519.798	2.38083	0.309474	7.69315	1.44e-14	1.18e-11	UP
47	TMEM170B	1236.47	0.800913	0.104123	7.69198	1.45e-14	1.18e-11	NOT
48	OCEL1	583.276	-0.720626	0.093723	-7.6889	1.48e-14	1.18e-11	NOT
49	CSF3	117.965	-3.43093	0.446543	-7.6833	1.55e-14	1.21e-11	DOWN
50	IGHG2	949.802	-3.85717	0.502581	-7.67473	1.66e-14	1.27e-11	DOWN
51	OR4N2	64.6802	4.1443	0.542269	7.64252	2.13e-14	1.6e-11	UP
52	SPTBN2	1560.37	1.64857	0.215775	7.64021	2.17e-14	1.6e-11	UP
53	HAL	18.9056	-2.16413	0.283396	-7.63644	2.23e-14	1.61e-11	DOWN
54	PPM1E	688.452	1.29659	0.169933	7.63003	2.35e-14	1.66e-11	UP
55	MME	203.644	-3.09304	0.406656	-7.60605	2.83e-14	1.97e-11	DOWN
56	FAM222A	902.355	1.69729	0.223239	7.60302	2.89e-14	1.98e-11	UP
57	PODXL2	3394.37	1.43545	0.189073	7.59202	3.15e-14	2.11e-11	UP
58	RTL6	3850.01	0.800486	0.105475	7.58934	3.22e-14	2.12e-11	NOT
59	ATCAY	3372.97	2.52087	0.332455	7.58258	3.39e-14	2.18e-11	UP
60	FLRT1	278.89	1.89854	0.250413	7.58167	3.41e-14	2.18e-11	UP
61	PCGF1	694.247	-0.564135	0.0745403	-7.56818	3.78e-14	2.37e-11	NOT
62	LRRC4	1083.68	1.4169	0.187815	7.54412	4.55e-14	2.81e-11	UP
63	AP2B1	14627.6	0.551651	0.0732127	7.53491	4.89e-14	2.97e-11	NOT
64	LHX1	28.1435	3.44062	0.456741	7.53297	4.96e-14	2.97e-11	UP
65	IGHM	531.749	-3.25237	0.435295	-7.47163	7.92e-14	4.66e-11	DOWN
66	FES	832.857	-1.1095	0.148642	-7.46429	8.38e-14	4.81e-11	DOWN
67	TMEM150A	953.485	-0.656644	0.0879797	-7.46359	8.42e-14	4.81e-11	NOT
68	LINC01273	27.161	-1.60098	0.214863	-7.45117	9.25e-14	5.21e-11	DOWN
69	HP	921.31	-3.0869	0.415076	-7.43696	1.03e-13	5.71e-11	DOWN
70	GPRIN1	939.66	1.30655	0.175829	7.43076	1.08e-13	5.9e-11	UP
71	SPIRE1	1980.38	1.0306	0.138731	7.42874	1.1e-13	5.91e-11	UP
72	DLL3	2930.45	2.50361	0.337235	7.42393	1.14e-13	6.02e-11	UP
73	IGHA2	201.97	-3.64314	0.490822	-7.42254	1.15e-13	6.02e-11	DOWN
74	CSTA	192.411	-1.82793	0.246539	-7.41435	1.22e-13	6.32e-11	DOWN
75	MAPK1	8697.48	0.640994	0.0865748	7.40393	1.32e-13	6.75e-11	NOT
76	HMGCR	2142.06	0.835484	0.113267	7.37623	1.63e-13	8.2e-11	NOT
77	EREG	94.8479	-3.6572	0.49612	-7.3716	1.69e-13	8.38e-11	DOWN
78	DCST2	48.116	-2.04216	0.277109	-7.36952	1.71e-13	8.4e-11	DOWN
79	CCL20	163.081	-2.91987	0.397986	-7.3366	2.19e-13	1.06e-10	DOWN
80	EEPD1	1764.35	1.08244	0.147835	7.32197	2.44e-13	1.16e-10	UP
81	S100A9	2615.13	-2.1352	0.291633	-7.32155	2.45e-13	1.16e-10	DOWN
82	MYL5	438.934	-1.00939	0.13791	-7.31921	2.49e-13	1.16e-10	DOWN
83	S100A8	1224.39	-2.219	0.30322	-7.31814	2.51e-13	1.16e-10	DOWN
84	SLITRK1	327.838	2.47579	0.3384	7.31618	2.55e-13	1.16e-10	UP
85	LINC02693	1079.83	0.851956	0.116481	7.3141	2.59e-13	1.17e-10	NOT
86	TRAK1	2836.35	0.69266	0.0947315	7.31182	2.64e-13	1.17e-10	NOT
87	CRKL	5313.42	0.608997	0.083299	7.31097	2.65e-13	1.17e-10	NOT
88	ZYG11B	2184.63	0.443663	0.0607699	7.30071	2.86e-13	1.24e-10	NOT
89	EPHB1	2291.63	2.26521	0.31151	7.27171	3.55e-13	1.52e-10	UP
90	MZB1	36.5132	-2.76112	0.379769	-7.27054	3.58e-13	1.52e-10	DOWN
91	AC007877.1	33.4085	-1.7877	0.245927	-7.26923	3.62e-13	1.52e-10	DOWN
92	HSDL1	1670.89	0.637935	0.0878833	7.25889	3.9e-13	1.62e-10	NOT
93	NECTIN1	1795.07	1.20429	0.166057	7.25226	4.1e-13	1.69e-10	UP
94	SERF2	7067.38	-0.884857	0.122114	-7.24615	4.29e-13	1.75e-10	NOT
95	YPEL1	241.008	1.02607	0.141654	7.24349	4.37e-13	1.76e-10	UP
96	IFITM2	2926.02	-1.38597	0.191403	-7.24113	4.45e-13	1.77e-10	DOWN
97	CCL8	106.257	-2.22351	0.307158	-7.23897	4.52e-13	1.77e-10	DOWN
98	KIF5C	4989.16	1.35097	0.186634	7.23858	4.53e-13	1.77e-10	UP
99	KIAA2012-AS1	11.53	-1.76087	0.243426	-7.2337	4.7e-13	1.82e-10	DOWN
100	RTKN2	313.388	1.52829	0.211399	7.22938	4.85e-13	1.86e-10	UP
101	APBB2	2970.99	0.891876	0.123856	7.20093	5.98e-13	2.27e-10	NOT
102	CDH1	193.305	2.11298	0.293607	7.19662	6.17e-13	2.32e-10	UP
103	PLK3	989.188	-0.95404	0.132708	-7.18899	6.53e-13	2.43e-10	NOT
104	DIRAS2	1110.15	1.88725	0.262596	7.18691	6.63e-13	2.44e-10	UP
105	CFD	504.746	-1.92562	0.26828	-7.17765	7.09e-13	2.58e-10	DOWN
106	CHRNA4	184.074	2.49227	0.347617	7.16958	7.52e-13	2.69e-10	UP
107	SAT1	17794.6	-1.2222	0.170473	-7.16943	7.53e-13	2.69e-10	DOWN
108	IL18R1	65.7567	-2.07677	0.290059	-7.15982	8.08e-13	2.86e-10	DOWN
109	MARCHF4	124.474	2.10151	0.293947	7.14927	8.72e-13	3.06e-10	UP
110	ELF3	51.6538	-2.05579	0.287761	-7.14407	9.06e-13	3.15e-10	DOWN
111	ARHGEF9	2439.58	0.79848	0.112122	7.12153	1.07e-12	3.66e-10	NOT
112	MDGA2	125.773	2.44314	0.343086	7.12107	1.07e-12	3.66e-10	UP
113	PSTPIP1	241.869	-1.36245	0.191499	-7.11465	1.12e-12	3.8e-10	DOWN
114	GLCCI1	1806.23	1.41811	0.199378	7.1127	1.14e-12	3.82e-10	UP
115	NR1H3	945.635	-0.926288	0.130323	-7.10765	1.18e-12	3.93e-10	NOT
116	BTBD19	319.676	-1.30909	0.184263	-7.10444	1.21e-12	3.99e-10	DOWN
117	ADO	1424.77	0.591966	0.0834299	7.09538	1.29e-12	4.22e-10	NOT
118	MXRA8	3327.89	-1.5124	0.213213	-7.09336	1.31e-12	4.25e-10	DOWN
119	GPSM2	1611.6	0.85928	0.121191	7.09028	1.34e-12	4.3e-10	NOT
120	SH2D2A	86.6135	-1.82291	0.25724	-7.08642	1.38e-12	4.39e-10	DOWN
121	HMGCS1	2550.39	1.08552	0.153228	7.08435	1.4e-12	4.41e-10	UP
122	LINC01270	47.9704	-1.18285	0.16699	-7.08333	1.41e-12	4.41e-10	DOWN
123	ADGRL3	3058.09	1.22772	0.173397	7.0804	1.44e-12	4.47e-10	UP
124	C1orf54	1020.35	-1.10811	0.156672	-7.0728	1.52e-12	4.66e-10	DOWN
125	WASF1	1955.94	1.331	0.188194	7.07247	1.52e-12	4.66e-10	UP
126	STEAP1	309.769	-1.9843	0.280618	-7.07117	1.54e-12	4.67e-10	DOWN
127	TSLP	45.9972	-1.92429	0.272312	-7.06648	1.59e-12	4.75e-10	DOWN
128	ANG	123.974	-1.15411	0.163324	-7.06642	1.59e-12	4.75e-10	DOWN
129	MARCKSL1	19178.1	1.08414	0.153546	7.06067	1.66e-12	4.92e-10	UP
130	STOM	7134.92	-1.11725	0.158331	-7.0564	1.71e-12	5.03e-10	DOWN
131	OPA1	2600.76	0.565987	0.0802597	7.05195	1.76e-12	5.15e-10	NOT
132	PPM1L	1151.37	0.932735	0.13242	7.04376	1.87e-12	5.42e-10	NOT
133	XDH	5.52074	-3.08998	0.438736	-7.04292	1.88e-12	5.42e-10	DOWN
134	LY96	582.6	-1.56192	0.222345	-7.02475	2.14e-12	6.12e-10	DOWN
135	KIF1B	9259.08	0.904989	0.129005	7.01513	2.3e-12	6.51e-10	NOT
136	NETO1	391.644	2.53141	0.361506	7.00241	2.52e-12	7.08e-10	UP
137	GLRX	2187.19	-1.16201	0.165973	-7.00122	2.54e-12	7.09e-10	DOWN
138	NKD1	1411.37	1.57348	0.224847	6.998	2.6e-12	7.2e-10	UP
139	IGHV1-2	42.6307	-4.03071	0.57714	-6.98394	2.87e-12	7.9e-10	DOWN
140	IGKC	4149.72	-3.45749	0.495641	-6.97581	3.04e-12	8.31e-10	DOWN
141	COLEC11	147.924	-2.49441	0.357886	-6.96985	3.17e-12	8.61e-10	DOWN
142	OXER1	78.1584	-2.09776	0.301049	-6.96815	3.21e-12	8.66e-10	DOWN
143	CHRNB2	388.163	1.81935	0.26124	6.96431	3.3e-12	8.83e-10	UP
144	TMEM121B	438.653	1.12529	0.161747	6.95709	3.47e-12	9.23e-10	UP
145	CKAP5	6310.44	0.674573	0.0970064	6.9539	3.55e-12	9.38e-10	NOT
146	SEPTIN3	5159.48	1.41932	0.204249	6.94895	3.68e-12	9.65e-10	UP
147	DCX	1952.41	2.45609	0.353761	6.9428	3.84e-12	1e-09	UP
148	MGP	4719.47	-2.06088	0.296994	-6.93914	3.94e-12	1.02e-09	DOWN
149	CCL23	10.9474	-2.77259	0.399792	-6.93509	4.06e-12	1.04e-09	DOWN
150	NCKAP1	8744.63	0.460329	0.0664322	6.92931	4.23e-12	1.08e-09	NOT
151	DCAF7	6370.65	0.648156	0.0935763	6.9265	4.31e-12	1.09e-09	NOT
152	LRRTM1	259.556	1.86252	0.268939	6.92543	4.35e-12	1.09e-09	UP
153	CMAHP	233.377	-1.36526	0.197158	-6.92467	4.37e-12	1.09e-09	DOWN
154	USP22	7775.44	0.641809	0.0928083	6.91542	4.66e-12	1.16e-09	NOT
155	SOX6	1984.93	1.48206	0.214414	6.91213	4.77e-12	1.18e-09	UP
156	RBPMS-AS1	15.6022	-2.63798	0.382043	-6.90494	5.02e-12	1.23e-09	DOWN
157	CALML6	18.8175	-1.92095	0.278347	-6.90126	5.15e-12	1.26e-09	DOWN
158	ABI2	5670.27	0.641627	0.0930547	6.89516	5.38e-12	1.3e-09	NOT
159	GLRA3	167.308	3.47017	0.503377	6.89378	5.43e-12	1.3e-09	UP
160	ACACA	3103.56	0.70622	0.102455	6.89298	5.46e-12	1.3e-09	NOT
161	TBX4	19.2631	-2.5949	0.376491	-6.89232	5.49e-12	1.3e-09	DOWN
162	ADAM22	1966.97	0.833738	0.121085	6.88558	5.76e-12	1.36e-09	NOT
163	RGS7BP	165.467	1.75698	0.255219	6.88418	5.81e-12	1.36e-09	UP
164	NPC2	7133.15	-1.2466	0.181233	-6.87844	6.05e-12	1.41e-09	DOWN
165	FAM117B	546.289	0.828969	0.120559	6.87602	6.15e-12	1.42e-09	NOT
166	RAB3IP	1917.48	1.17554	0.170963	6.87599	6.16e-12	1.42e-09	UP
167	COL23A1	276.871	-2.252	0.327566	-6.87493	6.2e-12	1.42e-09	DOWN
168	HES5	194.83	2.38026	0.346377	6.87186	6.34e-12	1.44e-09	UP
169	KCNA2	969.967	1.40319	0.204712	6.85445	7.16e-12	1.62e-09	UP
170	C5AR1	1678.72	-1.61461	0.23577	-6.84824	7.48e-12	1.68e-09	DOWN
171	PLCXD2	185.31	1.75511	0.256349	6.84655	7.57e-12	1.69e-09	UP
172	RHBDL3	866.588	1.34624	0.196678	6.84491	7.65e-12	1.7e-09	UP
173	FAM168A	7972.41	0.8135	0.118865	6.84388	7.71e-12	1.71e-09	NOT
174	LOXL1	852.507	-1.93337	0.282553	-6.84252	7.78e-12	1.71e-09	DOWN
175	DHX36	2538.61	0.462772	0.0676565	6.84002	7.92e-12	1.73e-09	NOT
176	BLVRB	1822.43	-1.01248	0.148059	-6.83839	8.01e-12	1.73e-09	DOWN
177	PRKCE	795.962	1.01079	0.147814	6.83823	8.02e-12	1.73e-09	UP
178	PYCARD	427.949	-1.15443	0.168864	-6.83646	8.12e-12	1.75e-09	DOWN
179	RPL29P19	11.4614	-1.90649	0.27903	-6.83256	8.34e-12	1.78e-09	DOWN
180	NCF4	574.422	-1.27694	0.186959	-6.83006	8.49e-12	1.8e-09	DOWN
181	OPCML-IT1	12.8418	3.09567	0.453512	6.82599	8.73e-12	1.85e-09	UP
182	DLGAP1	1438.76	1.63469	0.239585	6.82301	8.92e-12	1.87e-09	UP
183	FERMT1	1023.6	2.08531	0.305738	6.82057	9.07e-12	1.9e-09	UP
184	MIR155HG	91.6243	-1.53647	0.225304	-6.81954	9.13e-12	1.9e-09	DOWN
185	ADGRB1	2982.04	2.08894	0.306382	6.8181	9.23e-12	1.91e-09	UP
186	KCTD16	218.09	2.00715	0.294511	6.81518	9.41e-12	1.94e-09	UP
187	VNN2	192.976	-1.80335	0.264687	-6.81314	9.55e-12	1.94e-09	DOWN
188	AGAP1	3275.84	0.919054	0.134897	6.81301	9.56e-12	1.94e-09	NOT
189	ACAP1	270.824	-0.986091	0.144748	-6.81245	9.6e-12	1.94e-09	NOT
190	F13A1	6731.44	-2.61266	0.383597	-6.81096	9.69e-12	1.95e-09	DOWN
191	KRT7	42.3396	-1.92626	0.283031	-6.80584	1e-11	2.01e-09	DOWN
192	BCL3	1268.24	-1.46059	0.214721	-6.80226	1.03e-11	2.05e-09	DOWN
193	MAP2	14064.3	1.36262	0.200463	6.79738	1.07e-11	2.11e-09	UP
194	FAM131B	3577.48	1.4453	0.212706	6.7948	1.08e-11	2.13e-09	UP
195	SLPI	1082.88	-2.35785	0.347019	-6.79458	1.09e-11	2.13e-09	DOWN
196	CILP	109.68	-2.12014	0.312057	-6.79408	1.09e-11	2.13e-09	DOWN
197	ZNF488	849.264	2.54483	0.37463	6.79293	1.1e-11	2.13e-09	UP
198	EFNA4	182.352	-1.17466	0.172992	-6.79022	1.12e-11	2.16e-09	DOWN
199	HNRNPR	6315.27	0.514316	0.0757459	6.79002	1.12e-11	2.16e-09	NOT
200	SILC1	853.505	1.96913	0.290283	6.7835	1.17e-11	2.24e-09	UP
201	MICA	454.589	-1.09231	0.161149	-6.7783	1.22e-11	2.32e-09	DOWN
202	GBGT1	298.684	-1.10225	0.162724	-6.77373	1.26e-11	2.38e-09	DOWN
203	HSD11B1-AS1	12.4886	-2.03294	0.300383	-6.76785	1.31e-11	2.46e-09	DOWN
204	JCHAIN	280.362	-3.08321	0.4559	-6.7629	1.35e-11	2.54e-09	DOWN
205	DNM3OS	63.6486	-2.57024	0.380352	-6.75754	1.4e-11	2.62e-09	DOWN
206	NFKBID	206.324	-0.97444	0.144295	-6.7531	1.45e-11	2.69e-09	NOT
207	SH3RF1	1223.66	0.704502	0.104344	6.75174	1.46e-11	2.7e-09	NOT
208	DGCR2	6252.21	0.69193	0.102604	6.74372	1.54e-11	2.84e-09	NOT
209	SOX8	7635.63	1.82992	0.271406	6.74236	1.56e-11	2.85e-09	UP
210	AP002807.1	23.8549	-1.70184	0.252447	-6.74137	1.57e-11	2.86e-09	DOWN
211	HLX	165.978	-1.29754	0.192498	-6.74057	1.58e-11	2.86e-09	DOWN
212	SCRT2	119.092	2.88155	0.427638	6.73828	1.6e-11	2.88e-09	UP
213	CEACAM4	36.6328	-1.92045	0.285014	-6.73809	1.6e-11	2.88e-09	DOWN
214	ARHGEF7	4310.93	0.832743	0.123593	6.73778	1.61e-11	2.88e-09	NOT
215	PROKR1	10.2505	-2.58582	0.383846	-6.73661	1.62e-11	2.89e-09	DOWN
216	LRRC74B	22.3834	-2.61046	0.387594	-6.73502	1.64e-11	2.9e-09	DOWN
217	LINC01358	97.0099	-1.46133	0.217025	-6.73348	1.66e-11	2.92e-09	DOWN
218	MEFV	59.2764	-1.66241	0.247069	-6.72852	1.71e-11	3.01e-09	DOWN
219	S100A11	7423.33	-1.26091	0.187466	-6.72607	1.74e-11	3.05e-09	DOWN
220	JADE3	587.874	0.974832	0.14509	6.71879	1.83e-11	3.17e-09	NOT
221	LRG1	64.639	-1.88315	0.280285	-6.71869	1.83e-11	3.17e-09	DOWN
222	DPF1	997.693	1.15359	0.171712	6.71815	1.84e-11	3.17e-09	UP
223	THBS3	1134.14	-1.26175	0.187828	-6.71757	1.85e-11	3.17e-09	DOWN
224	PRSS36	110.697	-1.06574	0.158679	-6.71631	1.86e-11	3.18e-09	DOWN
225	SYCE3	32.3909	-1.87092	0.278594	-6.71555	1.87e-11	3.19e-09	DOWN
226	CELF5	567.906	2.15437	0.320998	6.71148	1.93e-11	3.26e-09	UP
227	IL18RAP	33.9965	-2.07584	0.309454	-6.70806	1.97e-11	3.32e-09	DOWN
228	SLC52A1	32.9698	-1.90793	0.284439	-6.70769	1.98e-11	3.32e-09	DOWN
229	MYCBP	535.792	-0.739204	0.110237	-6.70561	2.01e-11	3.35e-09	NOT
230	AL118505.1	102.297	2.17824	0.32496	6.7031	2.04e-11	3.4e-09	UP
231	RABEP1	2267.27	0.506217	0.0755581	6.69971	2.09e-11	3.46e-09	NOT
232	LINC01506	13.4556	-1.77353	0.265194	-6.68767	2.27e-11	3.74e-09	DOWN
233	MCOLN3	48.1473	-2.87835	0.430554	-6.68522	2.31e-11	3.79e-09	DOWN
234	AL512308.1	11.2445	4.14342	0.620415	6.67846	2.41e-11	3.95e-09	UP
235	KLF12	1266.7	0.925295	0.138564	6.67773	2.43e-11	3.95e-09	NOT
236	KCNJ9	615.704	2.06523	0.309605	6.67053	2.55e-11	4.13e-09	UP
237	CTTNBP2	1010.47	1.2101	0.181424	6.67002	2.56e-11	4.13e-09	UP
238	PCDH15	486.411	2.55053	0.382609	6.66616	2.63e-11	4.22e-09	UP
239	SV2A	5442.48	0.837218	0.125605	6.66548	2.64e-11	4.22e-09	NOT
240	TMEM178B	2120.76	1.28379	0.192655	6.66367	2.67e-11	4.26e-09	UP
241	PRAME	140.669	-2.8721	0.431527	-6.65567	2.82e-11	4.48e-09	DOWN
242	CABP7	219.17	1.96439	0.295182	6.65485	2.84e-11	4.48e-09	UP
243	FAM20A	1047.41	-1.89963	0.285484	-6.65406	2.85e-11	4.49e-09	DOWN
244	IGLV2-8	33.9393	-3.92389	0.589825	-6.65263	2.88e-11	4.5e-09	DOWN
245	BEND7	360.279	0.928456	0.139579	6.65183	2.89e-11	4.5e-09	NOT
246	IL24	8.76616	-3.06105	0.460207	-6.65147	2.9e-11	4.5e-09	DOWN
247	IL1R1	1153.23	-1.94929	0.293075	-6.65117	2.91e-11	4.5e-09	DOWN
248	MMP3	60.6049	-2.96667	0.446078	-6.65056	2.92e-11	4.5e-09	DOWN
249	IGHV1-3	20.9648	-3.79752	0.571048	-6.65009	2.93e-11	4.5e-09	DOWN
250	SERTAD3	820.617	-0.803368	0.120853	-6.64746	2.98e-11	4.56e-09	NOT
251	IL2RA	281.81	-2.63498	0.396977	-6.63762	3.19e-11	4.86e-09	DOWN
252	WDR47	1787.43	0.630019	0.0949463	6.63553	3.23e-11	4.91e-09	NOT
253	AC078845.1	26.9411	-1.7465	0.263266	-6.634	3.27e-11	4.94e-09	DOWN
254	TNFAIP8	381.376	-1.31891	0.198925	-6.6302	3.35e-11	5.05e-09	DOWN
255	ZC3H12A	310.425	-1.43065	0.215816	-6.629	3.38e-11	5.07e-09	DOWN
256	FBXO21	3645.49	0.581118	0.0876699	6.62848	3.39e-11	5.07e-09	NOT
257	WDR45	1039.31	-0.513352	0.0774518	-6.62802	3.4e-11	5.07e-09	NOT
258	LINGO1	2878.14	1.48847	0.224671	6.62512	3.47e-11	5.15e-09	UP
259	AC074212.1	12.0397	-1.60836	0.242909	-6.62125	3.56e-11	5.26e-09	DOWN
260	KIF3C	3238.17	0.917799	0.138639	6.62007	3.59e-11	5.28e-09	NOT
261	AL137186.2	63.3356	-0.927612	0.140146	-6.61889	3.62e-11	5.31e-09	NOT
262	ST8SIA3	607.342	2.49587	0.377112	6.61837	3.63e-11	5.31e-09	UP
263	SBK1	1449.57	1.50374	0.227251	6.6171	3.66e-11	5.33e-09	UP
264	DISP3	484.474	1.60938	0.243734	6.60302	4.03e-11	5.84e-09	UP
265	BX470102.1	17.2235	-1.31345	0.198957	-6.60168	4.07e-11	5.85e-09	DOWN
266	AL645933.2	31.7075	-1.46679	0.222208	-6.60099	4.08e-11	5.85e-09	DOWN
267	SHC1	3628.59	-1.28543	0.194747	-6.60055	4.1e-11	5.85e-09	DOWN
268	PIP4K2B	6247.57	0.553408	0.0838556	6.59954	4.12e-11	5.85e-09	NOT
269	SHC3	2000.23	1.26119	0.191104	6.59949	4.13e-11	5.85e-09	UP
270	RAP2A	4623.52	0.758676	0.114961	6.59942	4.13e-11	5.85e-09	NOT
271	PROCR	479.751	-1.22226	0.185255	-6.59771	4.18e-11	5.88e-09	DOWN
272	XCL1	9.8413	-2.11915	0.321202	-6.59757	4.18e-11	5.88e-09	DOWN
273	NCAM1	14372.8	1.12598	0.170702	6.59616	4.22e-11	5.91e-09	UP
274	VAMP8	1982.63	-1.40123	0.212895	-6.5818	4.65e-11	6.49e-09	DOWN
275	AL139246.3	5.57675	-1.23451	0.187659	-6.57847	4.75e-11	6.61e-09	DOWN
276	FEZF1-AS1	97.6471	-2.76866	0.42094	-6.57732	4.79e-11	6.64e-09	DOWN
277	LBX2	37.9976	-1.88193	0.286333	-6.57253	4.95e-11	6.83e-09	DOWN
278	MGAT3	1122.09	1.23218	0.187514	6.57114	4.99e-11	6.87e-09	UP
279	LIMS2	2216.65	2.05047	0.312247	6.56681	5.14e-11	7.05e-09	UP
280	AC099541.2	3.90154	-2.20827	0.336388	-6.56463	5.22e-11	7.13e-09	DOWN
281	STAU2	1624.07	0.44724	0.0681471	6.56287	5.28e-11	7.16e-09	NOT
282	MITD1	662.38	-0.552712	0.0842203	-6.56269	5.28e-11	7.16e-09	NOT
283	PPM1M	1525.85	-0.779035	0.118712	-6.56241	5.29e-11	7.16e-09	NOT
284	S100A12	39.7005	-2.30434	0.351185	-6.56162	5.32e-11	7.16e-09	DOWN
285	MOB3B	1234	1.36899	0.208648	6.56128	5.33e-11	7.16e-09	UP
286	IP6K1	4009.07	0.46636	0.071096	6.55958	5.4e-11	7.22e-09	NOT
287	RAPGEF4	1192.24	1.50784	0.229913	6.55829	5.44e-11	7.26e-09	UP
288	OPCML	1239.51	2.04516	0.312346	6.54772	5.84e-11	7.76e-09	UP
289	STEAP4	96.9685	-2.1813	0.333308	-6.5444	5.97e-11	7.91e-09	DOWN
290	ORAI3	348.552	-0.631588	0.0965222	-6.54345	6.01e-11	7.93e-09	NOT
291	CLDN7	58.6087	-1.10879	0.169617	-6.53703	6.28e-11	8.25e-09	DOWN
292	SPACA6	253.927	-0.951298	0.145533	-6.53664	6.29e-11	8.25e-09	NOT
293	FAM184B	175.634	1.42466	0.2186	6.51721	7.16e-11	9.33e-09	UP
294	ZNF664	6830.06	0.585858	0.0898953	6.51711	7.17e-11	9.33e-09	NOT
295	AC097709.1	6.30907	-3.01211	0.462296	-6.51554	7.24e-11	9.4e-09	DOWN
296	CXCL5	371.705	-2.92872	0.44967	-6.51305	7.36e-11	9.52e-09	DOWN
297	CNTNAP5	54.1814	2.29594	0.353248	6.49953	8.06e-11	1.04e-08	UP
298	DCC	431.066	1.92387	0.296419	6.49037	8.56e-11	1.1e-08	UP
299	CDH26	53.6728	-1.08103	0.166602	-6.4887	8.66e-11	1.11e-08	DOWN
300	CBLC	5.60917	-3.27724	0.505115	-6.48812	8.69e-11	1.11e-08	DOWN
301	PAK5	168.929	2.54739	0.392754	6.48596	8.82e-11	1.12e-08	UP
302	MFAP4	3275.75	-1.95807	0.301922	-6.48536	8.85e-11	1.12e-08	DOWN
303	SDR42E2	28.3211	-2.4845	0.383094	-6.48534	8.85e-11	1.12e-08	DOWN
304	SLFN13	258.858	-1.84514	0.284537	-6.48471	8.89e-11	1.12e-08	DOWN
305	GNAZ	1169.95	0.971631	0.150003	6.4774	9.33e-11	1.17e-08	NOT
306	CADM2	3402.85	1.75546	0.271034	6.47692	9.36e-11	1.17e-08	UP
307	AQP9	479.234	-2.25507	0.348362	-6.47336	9.58e-11	1.19e-08	DOWN
308	GPR45	23.4916	1.71176	0.264524	6.47111	9.73e-11	1.21e-08	UP
309	UPK3A	27.5883	-2.28898	0.353759	-6.47046	9.77e-11	1.21e-08	DOWN
310	SLC9A6	1899.57	0.610656	0.0943829	6.46998	9.8e-11	1.21e-08	NOT
311	LRMDA	282.253	-1.1443	0.17691	-6.46828	9.91e-11	1.22e-08	DOWN
312	TCF12	10032.1	0.908989	0.140541	6.46778	9.95e-11	1.22e-08	NOT
313	KLHDC7A	19.64	-2.46596	0.381588	-6.46235	1.03e-10	1.26e-08	DOWN
314	GPX1	16739.1	-1.03883	0.16077	-6.46159	1.04e-10	1.26e-08	DOWN
315	AP3M1	1946.8	0.412792	0.0638887	6.46111	1.04e-10	1.26e-08	NOT
316	ATP9A	5821.7	0.936287	0.144927	6.46041	1.04e-10	1.26e-08	NOT
317	PAFAH1B1	6800.59	0.464067	0.0718509	6.45875	1.06e-10	1.27e-08	NOT
318	NPPC	56.2132	-2.48781	0.385403	-6.4551	1.08e-10	1.3e-08	DOWN
319	LINC02207	32.807	-1.7364	0.269006	-6.45486	1.08e-10	1.3e-08	DOWN
320	FER1L5	31.1575	-1.55758	0.241601	-6.44691	1.14e-10	1.37e-08	DOWN
321	NYAP2	12.7037	2.69164	0.417991	6.43945	1.2e-10	1.43e-08	UP
322	RNF165	618.753	1.7093	0.265576	6.4362	1.23e-10	1.46e-08	UP
323	CD79B	29.2131	-1.76673	0.274523	-6.43564	1.23e-10	1.46e-08	DOWN
324	RAB32	1337	-1.15783	0.179933	-6.43481	1.24e-10	1.46e-08	DOWN
325	SDC2	4171.8	-1.2692	0.1973	-6.43286	1.25e-10	1.47e-08	DOWN
326	PCDHAC2	99.6518	1.23649	0.192222	6.4326	1.25e-10	1.47e-08	UP
327	CEBPB	1803.01	-1.24993	0.194336	-6.4318	1.26e-10	1.48e-08	DOWN
328	LUM	3683.16	-2.6055	0.405286	-6.42879	1.29e-10	1.5e-08	DOWN
329	PANK1	235.21	0.899832	0.14015	6.42049	1.36e-10	1.58e-08	NOT
330	ADGRB3	964.422	1.21937	0.189955	6.41926	1.37e-10	1.59e-08	UP
331	TOP2B	7060.9	0.729407	0.113685	6.41606	1.4e-10	1.62e-08	NOT
332	CRMP1	8189.23	1.06981	0.166957	6.4077	1.48e-10	1.7e-08	UP
333	C19orf38	200.328	-1.4141	0.22074	-6.40615	1.49e-10	1.71e-08	DOWN
334	GPR17	1804.61	2.8117	0.438933	6.40578	1.5e-10	1.71e-08	UP
335	ABCC3	3336.22	-1.853	0.289331	-6.40443	1.51e-10	1.72e-08	DOWN
336	MYT1	703.424	2.23045	0.348323	6.4034	1.52e-10	1.73e-08	UP
337	IGF2BP1	43.011	-2.8622	0.447253	-6.39951	1.56e-10	1.77e-08	DOWN
338	ADPGK	2350.99	-0.59578	0.0931456	-6.39622	1.59e-10	1.8e-08	NOT
339	AC005532.1	46.7226	-2.16308	0.338359	-6.39286	1.63e-10	1.83e-08	DOWN
340	PHYKPL	1451.79	-0.618846	0.0968082	-6.3925	1.63e-10	1.83e-08	NOT
341	CACNG4	3508.19	1.70082	0.266065	6.39249	1.63e-10	1.83e-08	UP
342	SEZ6L	3848.96	1.96504	0.307615	6.38799	1.68e-10	1.88e-08	UP
343	CASP4	1258.12	-1.05994	0.165975	-6.38616	1.7e-10	1.9e-08	DOWN
344	CARD8-AS1	214.82	-1.04528	0.163703	-6.38524	1.71e-10	1.9e-08	DOWN
345	CEP97	858.391	0.612477	0.095953	6.3831	1.74e-10	1.92e-08	NOT
346	GPX8	1076.42	-1.56029	0.244453	-6.38278	1.74e-10	1.92e-08	DOWN
347	OLIG2	5574.26	1.75944	0.275773	6.38002	1.77e-10	1.95e-08	UP
348	SLC10A3	798.746	-0.791543	0.124068	-6.37993	1.77e-10	1.95e-08	NOT
349	AC104248.1	7.14439	-2.06417	0.323569	-6.37939	1.78e-10	1.95e-08	DOWN
350	MAPK8	1118.3	0.713883	0.111932	6.37781	1.8e-10	1.96e-08	NOT
351	GATA6-AS1	5.74902	-3.79104	0.59444	-6.37749	1.8e-10	1.96e-08	DOWN
352	IL15	119.696	-1.50971	0.236732	-6.37731	1.8e-10	1.96e-08	DOWN
353	C5AR2	202.258	-1.50835	0.236619	-6.3746	1.83e-10	1.99e-08	DOWN
354	RCN3	1134.36	-1.55694	0.244353	-6.37167	1.87e-10	2.02e-08	DOWN
355	TMEM91	215.055	-1.00345	0.157521	-6.37025	1.89e-10	2.03e-08	DOWN
356	EVI5L	1915.92	0.659778	0.103652	6.36529	1.95e-10	2.1e-08	NOT
357	CAMSAP2	3380.69	0.557133	0.087559	6.36294	1.98e-10	2.12e-08	NOT
358	DPH6-DT	95.4667	-1.49226	0.234604	-6.36075	2.01e-10	2.15e-08	DOWN
359	PKP4	2715.24	0.966114	0.1519	6.36021	2.01e-10	2.15e-08	NOT
360	VNN3	11.8968	-2.0645	0.324613	-6.35986	2.02e-10	2.15e-08	DOWN
361	AL365272.1	21.2581	-1.31646	0.207074	-6.35744	2.05e-10	2.17e-08	DOWN
362	DUSP23	746.075	-1.2565	0.197802	-6.35233	2.12e-10	2.24e-08	DOWN
363	IL1R2	198.117	-2.27502	0.35826	-6.35018	2.15e-10	2.27e-08	DOWN
364	RC3H2	2130.66	0.549132	0.0864877	6.34925	2.16e-10	2.27e-08	NOT
365	FAXC	544.682	1.02488	0.161431	6.34868	2.17e-10	2.27e-08	UP
366	TMEM196	117.935	2.54548	0.400959	6.34849	2.17e-10	2.27e-08	UP
367	MAFA-AS1	8.90919	-2.10648	0.331872	-6.34726	2.19e-10	2.29e-08	DOWN
368	ARHGAP31	2990.77	0.759487	0.119753	6.34211	2.27e-10	2.36e-08	NOT
369	SOCS7	1438.23	0.772907	0.121889	6.34106	2.28e-10	2.37e-08	NOT
370	BSN	1188.69	1.66232	0.262273	6.33812	2.33e-10	2.41e-08	UP
371	IGFBP6	807.452	-1.99902	0.315462	-6.33681	2.35e-10	2.42e-08	DOWN
372	DAO	35.0811	-2.84894	0.449703	-6.33515	2.37e-10	2.44e-08	DOWN
373	LINC02009	136.094	-2.87989	0.454737	-6.33308	2.4e-10	2.47e-08	DOWN
374	IGKV3-11	84.0885	-3.6065	0.569986	-6.32735	2.49e-10	2.55e-08	DOWN
375	NPTXR	4326.91	1.28189	0.202701	6.32407	2.55e-10	2.6e-08	UP
376	KCNB1	694.828	1.79669	0.284202	6.32187	2.58e-10	2.63e-08	UP
377	LRRTM2	894.573	1.39005	0.219975	6.31913	2.63e-10	2.66e-08	UP
378	KIFBP	1483.06	0.526524	0.0833232	6.31906	2.63e-10	2.66e-08	NOT
379	AL645728.2	53.7295	-1.25188	0.198139	-6.31821	2.65e-10	2.67e-08	DOWN
380	FER1L4	183.555	-1.70629	0.270151	-6.31606	2.68e-10	2.7e-08	DOWN
381	RAPGEF2	1970.85	0.689027	0.109092	6.31603	2.68e-10	2.7e-08	NOT
382	AC022706.1	23.6724	-1.49172	0.236404	-6.31003	2.79e-10	2.79e-08	DOWN
383	AC121493.1	19.704	1.5836	0.251055	6.30781	2.83e-10	2.83e-08	UP
384	TREM1	1132.02	-2.07133	0.3284	-6.30734	2.84e-10	2.83e-08	DOWN
385	TBC1D10C	141.976	-1.1191	0.177455	-6.3064	2.86e-10	2.84e-08	DOWN
386	PIK3C2B	947.445	1.07741	0.170899	6.30439	2.89e-10	2.87e-08	UP
387	ARMH1	163.716	-1.24705	0.197852	-6.30292	2.92e-10	2.89e-08	DOWN
388	MIR22HG	737.818	-0.986105	0.156479	-6.30182	2.94e-10	2.9e-08	NOT
389	IL23A	30.4472	-0.706741	0.11221	-6.29838	3.01e-10	2.96e-08	NOT
390	FBXW11	3819.68	0.470787	0.0747912	6.29469	3.08e-10	3.02e-08	NOT
391	AMZ1	161.285	1.38978	0.220826	6.29356	3.1e-10	3.04e-08	UP
392	PCDHGC4	778.134	1.69577	0.2695	6.29228	3.13e-10	3.05e-08	UP
393	PI3	761.022	-2.91142	0.462707	-6.29213	3.13e-10	3.05e-08	DOWN
394	SYN3	250.008	1.58945	0.252765	6.28823	3.21e-10	3.11e-08	UP
395	MAP3K8	504.262	-1.45268	0.231021	-6.28807	3.21e-10	3.11e-08	DOWN
396	GGCTP1	10.5028	-1.1823	0.188147	-6.28391	3.3e-10	3.19e-08	DOWN
397	KIF21B	1992.13	1.5686	0.249909	6.27668	3.46e-10	3.33e-08	UP
398	VSIG4	9257.44	-1.64974	0.263038	-6.27187	3.57e-10	3.43e-08	DOWN
399	TYROBP	5187.88	-1.26755	0.202109	-6.27164	3.57e-10	3.43e-08	DOWN
400	ASGR2	42.6561	-1.56005	0.248777	-6.27087	3.59e-10	3.43e-08	DOWN
401	IRX3	178.024	-1.82212	0.290585	-6.27054	3.6e-10	3.43e-08	DOWN
402	TUB	1596.31	0.902988	0.144009	6.27035	3.6e-10	3.43e-08	NOT
403	NME8	14.9819	-1.62893	0.259975	-6.26573	3.71e-10	3.52e-08	DOWN
404	CAMSAP1	2251.25	0.741615	0.118425	6.26233	3.79e-10	3.59e-08	NOT
405	ACADVL	8704.94	-0.608697	0.0972391	-6.25979	3.85e-10	3.64e-08	NOT
406	PI15	245.015	-2.10058	0.335627	-6.25868	3.88e-10	3.66e-08	DOWN
407	SAA2	226.248	-3.08891	0.493605	-6.25785	3.9e-10	3.67e-08	DOWN
408	INAFM1	1049.45	-1.03546	0.16548	-6.25729	3.92e-10	3.67e-08	DOWN
409	S100A13	805.944	-1.29151	0.206433	-6.25633	3.94e-10	3.69e-08	DOWN
410	CD72	202.521	-1.46131	0.233641	-6.2545	3.99e-10	3.72e-08	DOWN
411	CELF2	3929.29	0.743667	0.118918	6.25363	4.01e-10	3.73e-08	NOT
412	CACNG2	54.1942	2.61435	0.418542	6.24632	4.2e-10	3.9e-08	UP
413	AL596087.2	43.5257	-2.27633	0.364496	-6.24513	4.23e-10	3.92e-08	DOWN
414	LINC00954	19.4444	-1.96125	0.314052	-6.24497	4.24e-10	3.92e-08	DOWN
415	OSM	326.904	-1.82364	0.292179	-6.24151	4.33e-10	4e-08	DOWN
416	ITPRID1	23.5956	-3.02985	0.485484	-6.24089	4.35e-10	4e-08	DOWN
417	IGHV3-23	77.1102	-3.18324	0.510223	-6.23893	4.41e-10	4.04e-08	DOWN
418	FP671120.4	7.87951	-3.55988	0.570649	-6.23829	4.42e-10	4.05e-08	DOWN
419	VAMP5	3003.26	-1.22067	0.195908	-6.23084	4.64e-10	4.24e-08	DOWN
420	IGLV1-47	50.4137	-2.94058	0.47229	-6.22621	4.78e-10	4.35e-08	DOWN
421	ST20	36.528	-1.22792	0.197237	-6.22562	4.8e-10	4.36e-08	DOWN
422	CAPSL	28.6059	-3.20333	0.514789	-6.2226	4.89e-10	4.43e-08	DOWN
423	GAREM2	1604.71	1.14114	0.183395	6.22228	4.9e-10	4.43e-08	UP
424	VMO1	234.069	-1.43183	0.230161	-6.22098	4.94e-10	4.46e-08	DOWN
425	PAX1	26.3348	3.18417	0.51195	6.21969	4.98e-10	4.48e-08	UP
426	CIT	1814.28	1.01492	0.163183	6.21956	4.99e-10	4.48e-08	UP
427	NSG2	2186.54	2.40335	0.386501	6.21822	5.03e-10	4.5e-08	UP
428	SP8	194.723	2.80047	0.45038	6.21803	5.03e-10	4.5e-08	UP
429	KCNC1	518.165	1.49215	0.240078	6.21529	5.12e-10	4.57e-08	UP
430	NRXN2	4923.8	1.14275	0.183905	6.2138	5.17e-10	4.6e-08	UP
431	AC025809.2	13.4257	-1.19152	0.191836	-6.21113	5.26e-10	4.67e-08	DOWN
432	SWSAP1	69.3177	-0.590895	0.0951449	-6.21047	5.28e-10	4.68e-08	NOT
433	CILK1	1076.91	0.76976	0.123958	6.20984	5.3e-10	4.69e-08	NOT
434	RETN	16.0616	-2.24809	0.362322	-6.20467	5.48e-10	4.82e-08	DOWN
435	MRC1	931.828	-2.28454	0.368203	-6.20457	5.48e-10	4.82e-08	DOWN
436	P2RX7	859.927	1.26047	0.203159	6.20432	5.49e-10	4.82e-08	UP
437	ATP8B3	100.123	-0.93614	0.150962	-6.20117	5.6e-10	4.91e-08	NOT
438	STXBP1	3870.09	1.23164	0.198636	6.2005	5.63e-10	4.92e-08	UP
439	JUNB	5292.72	-1.14279	0.18435	-6.19904	5.68e-10	4.95e-08	DOWN
440	COPZ2	1101.74	-1.32745	0.214188	-6.19757	5.73e-10	4.98e-08	DOWN
441	THBS1	5710.16	-2.20824	0.356349	-6.19684	5.76e-10	4.98e-08	DOWN
442	TCIM	2370.35	-1.45125	0.234195	-6.19676	5.76e-10	4.98e-08	DOWN
443	MYBPH	471.031	-2.61702	0.422343	-6.19643	5.78e-10	4.98e-08	DOWN
444	IL6	212.205	-2.31035	0.372857	-6.19635	5.78e-10	4.98e-08	DOWN
445	SLC38A6	459.608	-0.702136	0.113319	-6.19613	5.79e-10	4.98e-08	NOT
446	CARD6	415.093	-1.12777	0.182053	-6.19474	5.84e-10	5.01e-08	DOWN
447	KAT7	3178.06	0.584144	0.0943098	6.19388	5.87e-10	5.03e-08	NOT
448	SLC25A44	2388.6	0.384819	0.0621773	6.18906	6.05e-10	5.17e-08	NOT
449	TMEFF1	12.4518	1.80153	0.29111	6.18849	6.07e-10	5.18e-08	UP
450	GLIPR1	1787.14	-1.29783	0.209749	-6.18755	6.11e-10	5.2e-08	DOWN
451	BCL2L12	434.995	-0.98885	0.159846	-6.18625	6.16e-10	5.23e-08	NOT
452	MS4A4A	1609.27	-1.61757	0.261616	-6.183	6.29e-10	5.32e-08	DOWN
453	FOLR3	14.9632	-1.88209	0.304405	-6.18285	6.3e-10	5.32e-08	DOWN
454	TPT1	44980.5	-0.913976	0.147911	-6.17922	6.44e-10	5.42e-08	NOT
455	CD300E	106.075	-2.16769	0.350812	-6.17906	6.45e-10	5.42e-08	DOWN
456	GZMM	30.3833	-1.20691	0.195593	-6.17051	6.81e-10	5.71e-08	DOWN
457	LINC01852	62.1714	-0.819499	0.132829	-6.16956	6.85e-10	5.73e-08	NOT
458	ZNF503-AS2	132.842	-0.937289	0.152012	-6.1659	7.01e-10	5.86e-08	NOT
459	MEDAG	231.854	-2.50643	0.406595	-6.16444	7.07e-10	5.9e-08	DOWN
460	ZEB1	5243.14	0.857304	0.13918	6.1597	7.29e-10	6.06e-08	NOT
461	NNMT	6184.15	-2.09092	0.339651	-6.15608	7.46e-10	6.19e-08	DOWN
462	CTF1	286.211	-0.932747	0.151616	-6.15202	7.65e-10	6.33e-08	NOT
463	CDHR1	438.04	1.50401	0.244478	6.15191	7.66e-10	6.33e-08	UP
464	AFAP1L2	1250.03	1.37976	0.224302	6.15133	7.68e-10	6.34e-08	UP
465	CELSR3	1045.63	1.54827	0.251736	6.15034	7.73e-10	6.35e-08	UP
466	ADD2	2605.95	1.1749	0.191033	6.15023	7.74e-10	6.35e-08	UP
467	CLEC4D	9.1609	-2.41827	0.393249	-6.14947	7.77e-10	6.37e-08	DOWN
468	LYPD3	42.9023	-1.57935	0.256922	-6.14718	7.89e-10	6.45e-08	DOWN
469	SPSB4	664.021	1.32848	0.216157	6.14587	7.95e-10	6.49e-08	UP
470	SLC2A13	884.789	1.06833	0.17393	6.14231	8.13e-10	6.62e-08	UP
471	ABCA13	185.768	-2.30935	0.376365	-6.13594	8.47e-10	6.88e-08	DOWN
472	CXCL3	244.479	-2.27457	0.370738	-6.13525	8.5e-10	6.89e-08	DOWN
473	MEGF11	873.928	1.57382	0.256586	6.1337	8.59e-10	6.95e-08	UP
474	NDE1	1294.37	0.509196	0.083022	6.13327	8.61e-10	6.95e-08	NOT
475	GRIK3	4824.28	1.62766	0.265473	6.13119	8.72e-10	7.02e-08	UP
476	IGLV1-40	105.902	-3.38355	0.551885	-6.1309	8.74e-10	7.02e-08	DOWN
477	OLFML2B	2416.33	-1.64146	0.267744	-6.13068	8.75e-10	7.02e-08	DOWN
478	ZMYND11	2973.89	0.598767	0.0977191	6.12743	8.93e-10	7.15e-08	NOT
479	C8G	22.1657	-1.16995	0.19107	-6.12312	9.18e-10	7.33e-08	DOWN
480	AC090796.1	17.3068	-2.71489	0.443418	-6.12263	9.2e-10	7.34e-08	DOWN
481	DPYSL5	4442.28	1.27127	0.207694	6.12086	9.31e-10	7.41e-08	UP
482	STRN	1473.3	0.615413	0.100561	6.11979	9.37e-10	7.44e-08	NOT
483	AC127502.2	122.222	-1.18668	0.193939	-6.1188	9.43e-10	7.47e-08	DOWN
484	LRRC20	894.407	0.715339	0.116955	6.11637	9.57e-10	7.55e-08	NOT
485	FAM166A	8.89713	-1.65559	0.270682	-6.11636	9.57e-10	7.55e-08	DOWN
486	PTCH1	1474.99	1.39832	0.228875	6.10956	9.99e-10	7.86e-08	UP
487	FBXO45	1159.28	0.511275	0.0836861	6.10944	1e-09	7.86e-08	NOT
488	BTRC	1223.05	0.63845	0.104521	6.10837	1.01e-09	7.89e-08	NOT
489	IGKV1-5	190.834	-3.31334	0.542832	-6.10381	1.04e-09	8.11e-08	DOWN
490	LINC02447	44.1405	-1.34382	0.220174	-6.10342	1.04e-09	8.11e-08	DOWN
491	KRT8	45.5797	-1.45719	0.238839	-6.10112	1.05e-09	8.21e-08	DOWN
492	PLAUR	1722.44	-1.33789	0.219305	-6.10061	1.06e-09	8.22e-08	DOWN
493	CRIP1	15.9839	-1.40609	0.230497	-6.10024	1.06e-09	8.22e-08	DOWN
494	ETV1	8346.63	1.18209	0.193902	6.09632	1.09e-09	8.41e-08	UP
495	CDC42EP5	108.726	-1.78156	0.292356	-6.0938	1.1e-09	8.51e-08	DOWN
496	USP30	1102.69	0.374361	0.0614335	6.09376	1.1e-09	8.51e-08	NOT
497	TMEM169	442.515	1.13661	0.186596	6.09126	1.12e-09	8.63e-08	UP
498	CACNA1E	431.724	1.74472	0.286534	6.08906	1.14e-09	8.73e-08	UP
499	NDUFB4P11	3.74809	-2.38043	0.39108	-6.08682	1.15e-09	8.83e-08	DOWN
500	CUL3	2313.89	0.375559	0.0617157	6.0853	1.16e-09	8.9e-08	NOT
501	ANKK1	23.0398	-1.90902	0.313767	-6.08421	1.17e-09	8.94e-08	DOWN
502	LINC00921	36.2546	-0.735007	0.120823	-6.08333	1.18e-09	8.97e-08	NOT
503	SLC49A3	188.811	-1.21471	0.199737	-6.08156	1.19e-09	9.06e-08	DOWN
504	SOGA1	5620.8	1.07298	0.176487	6.07967	1.2e-09	9.14e-08	UP
505	PTGES	279.884	-1.82177	0.299671	-6.07922	1.21e-09	9.15e-08	DOWN
506	AC022915.2	2.95465	-2.29086	0.376869	-6.07866	1.21e-09	9.17e-08	DOWN
507	KIF5A	8863.45	2.05707	0.338511	6.07682	1.23e-09	9.25e-08	UP
508	FTL	158857	-1.14226	0.188025	-6.07502	1.24e-09	9.34e-08	DOWN
509	GCKR	48.5377	-1.05755	0.174094	-6.07455	1.24e-09	9.35e-08	DOWN
510	LINC02384	14.4124	-1.83053	0.301797	-6.06543	1.32e-09	9.88e-08	DOWN
511	RELCH	972.824	0.398736	0.0657597	6.06354	1.33e-09	9.97e-08	NOT
512	HAAO	204.512	-1.23677	0.204024	-6.06188	1.35e-09	1.01e-07	DOWN
513	TMSB4XP4	471.54	-1.2258	0.202361	-6.0575	1.38e-09	1.03e-07	DOWN
514	OSTC	3159.25	-0.872829	0.144108	-6.05676	1.39e-09	1.03e-07	NOT
515	PRRX2	91.8553	-2.61555	0.431842	-6.05674	1.39e-09	1.03e-07	DOWN
516	SCRT1	264.102	2.22599	0.367576	6.05587	1.4e-09	1.04e-07	UP
517	PIK3R3	1762.43	0.754002	0.124534	6.05459	1.41e-09	1.04e-07	NOT
518	PIGC	1487.99	-0.611209	0.100954	-6.05434	1.41e-09	1.04e-07	NOT
519	ACTR1A	4962.74	0.491853	0.0812423	6.05414	1.41e-09	1.04e-07	NOT
520	C1orf53	184.423	-1.07074	0.176863	-6.05406	1.41e-09	1.04e-07	DOWN
521	CXCL2	373.57	-1.90295	0.314463	-6.05142	1.44e-09	1.05e-07	DOWN
522	LRRN1	3293.49	1.2398	0.2049	6.05077	1.44e-09	1.06e-07	UP
523	ETHE1	670.458	-0.714902	0.11817	-6.04978	1.45e-09	1.06e-07	NOT
524	POLD4	266.266	-0.701805	0.116059	-6.04696	1.48e-09	1.08e-07	NOT
525	GNG4	2428.6	1.34408	0.222276	6.04689	1.48e-09	1.08e-07	UP
526	TIMD4	30.7551	-2.1519	0.355953	-6.04547	1.49e-09	1.08e-07	DOWN
527	HCST	61.1258	-1.21083	0.200296	-6.04521	1.49e-09	1.08e-07	DOWN
528	AMOTL2	2384.53	1.24453	0.20592	6.04374	1.51e-09	1.09e-07	UP
529	PDZD4	3561.39	1.11324	0.18435	6.03876	1.55e-09	1.12e-07	UP
530	PDE6G	37.9484	-1.0166	0.168358	-6.03837	1.56e-09	1.12e-07	DOWN
531	FOLR1	221.029	-1.81835	0.301216	-6.03669	1.57e-09	1.13e-07	DOWN
532	AGBL2	90.4311	-1.44208	0.238894	-6.03647	1.58e-09	1.13e-07	DOWN
533	TRAPPC6A	575.367	-0.669946	0.110985	-6.03637	1.58e-09	1.13e-07	NOT
534	RNASE2	474.043	-1.62955	0.269995	-6.03549	1.58e-09	1.14e-07	DOWN
535	FRMPD1	80.5447	1.33141	0.220678	6.03329	1.61e-09	1.15e-07	UP
536	MVB12B	2866.24	0.974596	0.16155	6.03277	1.61e-09	1.15e-07	NOT
537	FAM177B	97.4082	-1.42528	0.236525	-6.0259	1.68e-09	1.2e-07	DOWN
538	KY	147.103	2.11673	0.35138	6.02406	1.7e-09	1.21e-07	UP
539	DLGAP1-AS1	273.779	-0.933288	0.154938	-6.02363	1.71e-09	1.21e-07	NOT
540	AC079298.3	11.7719	-2.49514	0.414229	-6.02358	1.71e-09	1.21e-07	DOWN
541	CD46	3129.96	-0.692668	0.11505	-6.02056	1.74e-09	1.23e-07	NOT
542	SFRP2	1527.8	-2.89109	0.480226	-6.02028	1.74e-09	1.23e-07	DOWN
543	SAPCD2	737.209	1.38203	0.229713	6.01635	1.78e-09	1.26e-07	UP
544	SLC1A1	849.64	1.56541	0.26046	6.01017	1.85e-09	1.3e-07	UP
545	FPR2	142.728	-1.99429	0.331916	-6.00841	1.87e-09	1.32e-07	DOWN
546	PHLPP1	4043.75	0.895539	0.149266	5.99962	1.98e-09	1.39e-07	NOT
547	LINC01303	17.0246	-1.65755	0.276404	-5.99684	2.01e-09	1.41e-07	DOWN
548	GMFG	1146.9	-1.11357	0.185744	-5.99519	2.03e-09	1.42e-07	DOWN
549	RHOD	180.943	-2.17331	0.362551	-5.9945	2.04e-09	1.42e-07	DOWN
550	CATSPER1	39.8057	-1.45909	0.243413	-5.9943	2.04e-09	1.42e-07	DOWN
551	MSC	215.794	-2.11235	0.352529	-5.99199	2.07e-09	1.44e-07	DOWN
552	ATP6V0A4	37.9949	2.71907	0.453851	5.99111	2.08e-09	1.44e-07	UP
553	INA	821.085	2.34858	0.392107	5.98965	2.1e-09	1.46e-07	UP
554	SHD	1147.98	1.95219	0.326189	5.98486	2.17e-09	1.5e-07	UP
555	MTMR9	1061.5	0.611392	0.102168	5.98421	2.17e-09	1.5e-07	NOT
556	SH3BP4	2511.16	0.783333	0.130934	5.98263	2.2e-09	1.51e-07	NOT
557	CLEC7A	673.596	-1.30924	0.218873	-5.98174	2.21e-09	1.52e-07	DOWN
558	RIMS3	1324.47	1.56919	0.262415	5.97978	2.23e-09	1.53e-07	UP
559	HOATZ	24.8868	-2.21456	0.370365	-5.9794	2.24e-09	1.53e-07	DOWN
560	PTGER2	36.1073	-1.91256	0.319961	-5.97746	2.27e-09	1.55e-07	DOWN
561	SEPTIN1	118.827	-0.829186	0.138754	-5.97595	2.29e-09	1.56e-07	NOT
562	LINC01341	62.849	-1.24568	0.208458	-5.97569	2.29e-09	1.56e-07	DOWN
563	PCED1B-AS1	476.601	-1.24802	0.208881	-5.97476	2.3e-09	1.57e-07	DOWN
564	FAS	935.144	-1.26074	0.211109	-5.97199	2.34e-09	1.59e-07	DOWN
565	TANC2	2677.56	0.774688	0.129732	5.97144	2.35e-09	1.59e-07	NOT
566	AC104985.1	4.61015	1.55025	0.259675	5.96996	2.37e-09	1.6e-07	UP
567	UNC79	358.268	1.28279	0.214878	5.96986	2.37e-09	1.6e-07	UP
568	CSRP2	5300.92	-1.09715	0.183792	-5.96955	2.38e-09	1.6e-07	DOWN
569	PLBD1	493.725	-1.323	0.221743	-5.96635	2.43e-09	1.63e-07	DOWN
570	LAPTM4A	12859.2	-0.680441	0.114053	-5.966	2.43e-09	1.63e-07	NOT
571	MROH6	176.676	-0.977536	0.163973	-5.96158	2.5e-09	1.67e-07	NOT
572	CASP4LP	48.6237	-1.24871	0.209463	-5.9615	2.5e-09	1.67e-07	DOWN
573	SLIT1	2845.79	1.67928	0.281787	5.95938	2.53e-09	1.69e-07	UP
574	LYVE1	957.622	-2.40844	0.404207	-5.95843	2.55e-09	1.7e-07	DOWN
575	NKAIN1	571.319	1.96112	0.329134	5.95841	2.55e-09	1.7e-07	UP
576	CNNM2	402.913	0.695567	0.116759	5.95728	2.56e-09	1.7e-07	NOT
577	KDM2B	1306.92	0.523188	0.0879088	5.95148	2.66e-09	1.76e-07	NOT
578	LPAR6	1536.65	-0.897259	0.150797	-5.95012	2.68e-09	1.77e-07	NOT
579	NOS1AP	264.608	1.1803	0.198414	5.94869	2.7e-09	1.79e-07	UP
580	AL132712.2	6.34561	-1.70039	0.285892	-5.94767	2.72e-09	1.79e-07	DOWN
581	COL3A1	42423.9	-2.48926	0.418569	-5.94707	2.73e-09	1.8e-07	DOWN
582	ZMYND12	184.211	-1.28	0.215234	-5.94703	2.73e-09	1.8e-07	DOWN
583	MYO5A	3100.75	0.949531	0.159692	5.94603	2.75e-09	1.8e-07	NOT
584	KLHL25	1329.11	0.827129	0.139154	5.94399	2.78e-09	1.82e-07	NOT
585	TNFAIP1	3247.94	0.417349	0.070214	5.94396	2.78e-09	1.82e-07	NOT
586	GPC2	786.856	1.56501	0.263346	5.9428	2.8e-09	1.83e-07	UP
587	IMPA2	349.351	-1.07148	0.180352	-5.94103	2.83e-09	1.85e-07	DOWN
588	KPNA1	1988.07	0.38794	0.0653424	5.93703	2.9e-09	1.89e-07	NOT
589	IGKV1-6	10.7851	-3.26315	0.549656	-5.93671	2.91e-09	1.89e-07	DOWN
590	AC145676.1	28.6054	-1.49626	0.252286	-5.93078	3.01e-09	1.96e-07	DOWN
591	MYCBPAP	93.7902	-1.43147	0.24174	-5.92155	3.19e-09	2.07e-07	DOWN
592	CST7	88.7927	-1.52947	0.258407	-5.91883	3.24e-09	2.1e-07	DOWN
593	SRGN	7738.19	-1.37865	0.233018	-5.91649	3.29e-09	2.12e-07	DOWN
594	IGHV3-33	36.7162	-3.88603	0.656918	-5.91555	3.31e-09	2.13e-07	DOWN
595	CSMD3	136.819	1.98618	0.33579	5.91495	3.32e-09	2.14e-07	UP
596	TMEM200B	94.4081	-1.67443	0.283102	-5.9146	3.33e-09	2.14e-07	DOWN
597	CLEC2B	473.921	-1.52492	0.257836	-5.91431	3.33e-09	2.14e-07	DOWN
598	NCR3LG1	82.1595	1.08952	0.18425	5.91326	3.35e-09	2.15e-07	UP
599	ZNF467	277.122	-1.26627	0.214185	-5.91204	3.38e-09	2.16e-07	DOWN
600	GUCA2A	6.87952	-3.08307	0.521733	-5.9093	3.44e-09	2.19e-07	DOWN
601	RBSN	2583.68	0.586354	0.0992394	5.90848	3.45e-09	2.2e-07	NOT
602	LMTK2	1239.5	0.71785	0.121508	5.90784	3.47e-09	2.2e-07	NOT
603	C4BPA	24.0212	-3.17244	0.537016	-5.90754	3.47e-09	2.2e-07	DOWN
604	C1orf162	1053.13	-1.09334	0.1851	-5.90678	3.49e-09	2.21e-07	DOWN
605	CIB1	2574.51	-0.719451	0.121817	-5.90598	3.51e-09	2.22e-07	NOT
606	PTPN2	1130.36	-0.605356	0.102507	-5.90551	3.52e-09	2.22e-07	NOT
607	CST6	13.6588	-1.99233	0.337653	-5.90054	3.62e-09	2.28e-07	DOWN
608	TCIRG1	1614.07	-1.03985	0.176235	-5.90035	3.63e-09	2.28e-07	DOWN
609	GRID2	567.593	2.09429	0.354985	5.89966	3.64e-09	2.29e-07	UP
610	NOL4	412.936	1.24099	0.210379	5.8988	3.66e-09	2.29e-07	UP
611	ELAVL3	2172.65	1.47498	0.25005	5.89875	3.66e-09	2.29e-07	UP
612	PPP1R13L	548.256	-1.08202	0.183478	-5.89727	3.7e-09	2.31e-07	DOWN
613	ILDR2	2168.41	1.24866	0.211976	5.8906	3.85e-09	2.4e-07	UP
614	CLCA2	21.9114	-2.43797	0.413948	-5.88957	3.87e-09	2.41e-07	DOWN
615	TNFSF12	1056.55	-0.694022	0.117869	-5.88808	3.91e-09	2.43e-07	NOT
616	IER3	358.638	-1.5233	0.258752	-5.88713	3.93e-09	2.44e-07	DOWN
617	ZNF676	18.3435	3.28898	0.558717	5.88667	3.94e-09	2.44e-07	UP
618	PLCB1	1169.56	1.17954	0.200375	5.88663	3.94e-09	2.44e-07	UP
619	MPRIPP1	29.863	0.851379	0.144648	5.88586	3.96e-09	2.45e-07	NOT
620	GPSM3	1453.58	-0.950134	0.161463	-5.88454	3.99e-09	2.46e-07	NOT
621	SMAP1	383.749	0.621466	0.105689	5.88011	4.1e-09	2.53e-07	NOT
622	CCDC125	653.782	-0.730184	0.124225	-5.87792	4.15e-09	2.56e-07	NOT
623	VMP1	6357.11	-0.772441	0.131463	-5.87571	4.21e-09	2.58e-07	NOT
624	AC002044.1	3.00573	-1.7791	0.302804	-5.87543	4.22e-09	2.58e-07	DOWN
625	IGLV3-25	85.286	-3.95603	0.673345	-5.87519	4.22e-09	2.58e-07	DOWN
626	CCL2	4300.85	-1.84967	0.314829	-5.87515	4.22e-09	2.58e-07	DOWN
627	MAGI1	1778.86	0.933061	0.158895	5.87218	4.3e-09	2.62e-07	NOT
628	CSTB	4904.85	-0.619238	0.105455	-5.87207	4.3e-09	2.62e-07	NOT
629	ATP6V0E1	8050.25	-0.739863	0.126002	-5.87182	4.31e-09	2.62e-07	NOT
630	ANXA4	1854.29	-0.883002	0.150488	-5.86758	4.42e-09	2.69e-07	NOT
631	MMD2	324.481	1.83378	0.312553	5.86709	4.44e-09	2.69e-07	UP
632	IGKV1-16	21.481	-3.89472	0.664188	-5.86388	4.52e-09	2.74e-07	DOWN
633	ADCY1	1256.17	1.47219	0.251203	5.86055	4.61e-09	2.79e-07	UP
634	LINC01843	2.70117	-2.17453	0.371221	-5.85778	4.69e-09	2.83e-07	DOWN
635	ZNF821	203.378	0.616764	0.1053	5.85718	4.71e-09	2.84e-07	NOT
636	LINC01447	34.4402	2.87455	0.490809	5.85676	4.72e-09	2.84e-07	UP
637	FTLP2	187.978	-1.05128	0.179556	-5.8549	4.77e-09	2.87e-07	DOWN
638	SLC25A37	1891.49	-0.746847	0.127661	-5.85025	4.91e-09	2.94e-07	NOT
639	FUCA1	1554.76	-0.946356	0.161812	-5.84847	4.96e-09	2.97e-07	NOT
640	SERINC5	3738.16	1.02188	0.174755	5.84749	4.99e-09	2.98e-07	UP
641	TMEM35A	693.253	1.23124	0.210599	5.84638	5.02e-09	3e-07	UP
642	MARK1	966.439	0.772563	0.132231	5.84251	5.14e-09	3.07e-07	NOT
643	AC102953.1	4.93587	-1.6239	0.27808	-5.83968	5.23e-09	3.11e-07	DOWN
644	ACBD4	575.899	-0.745061	0.127674	-5.83567	5.36e-09	3.18e-07	NOT
645	MS4A6A	4352.91	-1.35525	0.232621	-5.82598	5.68e-09	3.37e-07	DOWN
646	MAPT	7858.62	1.20766	0.207362	5.82391	5.75e-09	3.41e-07	UP
647	ELAVL4	766.198	1.85897	0.319246	5.823	5.78e-09	3.42e-07	UP
648	AC099066.2	9.86172	-2.84181	0.488118	-5.82197	5.82e-09	3.43e-07	DOWN
649	CLSTN1	15563.4	0.701934	0.120582	5.82124	5.84e-09	3.44e-07	NOT
650	RER1	4210.75	-0.426932	0.0733591	-5.81976	5.89e-09	3.47e-07	NOT
651	TNFRSF14	1206.44	-0.909841	0.156404	-5.81724	5.98e-09	3.52e-07	NOT
652	EMSY	863.894	0.502319	0.0863921	5.81441	6.08e-09	3.57e-07	NOT
653	AC006042.2	12.7976	1.87828	0.323051	5.8142	6.09e-09	3.57e-07	UP
654	CD300H	9.42272	-2.2969	0.395141	-5.81287	6.14e-09	3.59e-07	DOWN
655	NTF3	9.54527	-3.72299	0.640583	-5.81187	6.18e-09	3.61e-07	DOWN
656	S100A4	1689.23	-1.45376	0.25015	-5.81156	6.19e-09	3.61e-07	DOWN
657	CTSK	1547.92	-1.42977	0.246118	-5.80929	6.27e-09	3.65e-07	DOWN
658	CXCL6	159.233	-3.07434	0.529228	-5.80909	6.28e-09	3.65e-07	DOWN
659	AL133320.2	11.8983	-2.56654	0.441908	-5.80787	6.33e-09	3.67e-07	DOWN
660	OR4K2	5.14334	4.16077	0.716519	5.80691	6.36e-09	3.69e-07	UP
661	GLT8D2	258.691	-1.84996	0.31871	-5.80452	6.46e-09	3.74e-07	DOWN
662	FTLP3	1336.69	-1.02973	0.177431	-5.80357	6.49e-09	3.75e-07	DOWN
663	AP001476.1	4.50843	-2.55393	0.440098	-5.80309	6.51e-09	3.76e-07	DOWN
664	P2RX5-TAX1BP3	47.9325	0.705493	0.121589	5.80226	6.54e-09	3.77e-07	NOT
665	AC104051.2	176.995	2.78775	0.480515	5.80158	6.57e-09	3.78e-07	UP
666	ACOX2	474.176	-1.01996	0.175844	-5.80037	6.62e-09	3.8e-07	DOWN
667	PPM1N	54.6639	-1.01691	0.175401	-5.79765	6.73e-09	3.86e-07	DOWN
668	RNASE6	1063.91	-1.16953	0.201801	-5.79546	6.81e-09	3.9e-07	DOWN
669	LINC01615	14.8093	-2.06118	0.355698	-5.79474	6.84e-09	3.91e-07	DOWN
670	ADGRA1	753.126	1.5035	0.25955	5.79272	6.93e-09	3.96e-07	UP
671	GRIN2B	257.875	2.15786	0.372572	5.79179	6.96e-09	3.97e-07	UP
672	AD000864.1	7.10304	-1.00261	0.173142	-5.79069	7.01e-09	3.99e-07	DOWN
673	AC073439.1	10.1926	-2.43554	0.420762	-5.7884	7.11e-09	4.04e-07	DOWN
674	AC064805.1	7.80513	-1.88316	0.325367	-5.7878	7.13e-09	4.05e-07	DOWN
675	TSHR	175.604	2.47493	0.427706	5.78652	7.19e-09	4.07e-07	UP
676	CD58	822.472	-0.920788	0.159158	-5.78539	7.23e-09	4.1e-07	NOT
677	TMEM132B	2081.73	1.73309	0.299713	5.78249	7.36e-09	4.16e-07	UP
678	ZNF600	162.303	-0.913894	0.158049	-5.78235	7.37e-09	4.16e-07	NOT
679	LINC01091	50.9888	-1.52526	0.263803	-5.78183	7.39e-09	4.16e-07	DOWN
680	ZDHHC22	1164.85	1.7017	0.294326	5.78167	7.4e-09	4.16e-07	UP
681	CXCL1	201.933	-2.12629	0.367906	-5.77944	7.49e-09	4.21e-07	DOWN
682	KCNH4	39.9394	1.45811	0.252353	5.77808	7.56e-09	4.24e-07	UP
683	HEXA-AS1	13.7827	-1.05223	0.182151	-5.77671	7.62e-09	4.27e-07	DOWN
684	KCNQ2	3753.71	1.71089	0.296178	5.77656	7.62e-09	4.27e-07	UP
685	ROR2	220.169	-2.03121	0.351705	-5.77532	7.68e-09	4.29e-07	DOWN
686	RNASEK	67.3095	-0.71749	0.124248	-5.77468	7.71e-09	4.3e-07	NOT
687	WDR17	416.137	0.855543	0.148253	5.77083	7.89e-09	4.39e-07	NOT
688	PDGFRL	324.954	-1.91221	0.331443	-5.76935	7.96e-09	4.43e-07	DOWN
689	HLA-DMB	2731.72	-1.19958	0.207966	-5.76813	8.02e-09	4.45e-07	DOWN
690	SNRK	1190.78	0.510335	0.0884759	5.76806	8.02e-09	4.45e-07	NOT
691	PDIK1L	661.604	0.483073	0.0837524	5.76787	8.03e-09	4.45e-07	NOT
692	DM1-AS	23.6149	-1.11524	0.193373	-5.76731	8.05e-09	4.45e-07	DOWN
693	TRIM24	3604.4	0.79257	0.137485	5.76478	8.18e-09	4.52e-07	NOT
694	MCEE	329.032	-0.646399	0.112157	-5.76334	8.25e-09	4.55e-07	NOT
695	NKG7	137.48	-1.45017	0.251638	-5.76292	8.27e-09	4.55e-07	DOWN
696	HK3	424.569	-1.546	0.268362	-5.76089	8.37e-09	4.6e-07	DOWN
697	PTGFR	90.0765	-2.43013	0.421947	-5.75932	8.45e-09	4.64e-07	DOWN
698	ADCY5	751.523	1.37887	0.239461	5.75823	8.5e-09	4.66e-07	UP
699	CYB5R1	3402.05	-0.972317	0.168859	-5.75814	8.5e-09	4.66e-07	NOT
700	KCNJ15	82.8862	-2.17169	0.377176	-5.75775	8.52e-09	4.66e-07	DOWN
701	SMARCC2	4588.04	0.597369	0.103814	5.75421	8.7e-09	4.75e-07	NOT
702	TIFA	392.438	-1.08694	0.188986	-5.75147	8.85e-09	4.82e-07	DOWN
703	RMDN2	195.033	-0.823844	0.143255	-5.7509	8.88e-09	4.83e-07	NOT
704	ABHD14B	1191.61	-0.649672	0.112994	-5.7496	8.95e-09	4.86e-07	NOT
705	CPQ	1875.2	-0.876877	0.152519	-5.74928	8.96e-09	4.87e-07	NOT
706	SEC61A2	826.166	0.771625	0.134232	5.74844	9.01e-09	4.88e-07	NOT
707	RSF1	2103.18	0.587885	0.102294	5.74702	9.08e-09	4.92e-07	NOT
708	RAF1	2177.86	0.548106	0.0953812	5.74648	9.11e-09	4.93e-07	NOT
709	MGST2	929.554	-0.81504	0.141855	-5.74557	9.16e-09	4.94e-07	NOT
710	TIMP1	23570.6	-1.51874	0.264341	-5.7454	9.17e-09	4.94e-07	DOWN
711	PTPRVP	35.4366	-1.4814	0.257899	-5.74409	9.24e-09	4.97e-07	DOWN
712	ALB	22.3045	-1.26172	0.219667	-5.74376	9.26e-09	4.98e-07	DOWN
713	AC006299.1	5.38139	-1.59598	0.27791	-5.74281	9.31e-09	5e-07	DOWN
714	CIDEC	5.85487	-1.67275	0.291331	-5.74177	9.37e-09	5.02e-07	DOWN
715	AC025263.1	18.793	1.71746	0.299207	5.74004	9.47e-09	5.07e-07	UP
716	PTPN22	93.0681	-1.29189	0.225088	-5.73948	9.5e-09	5.08e-07	DOWN
717	CYP1B1	1517.25	-2.09547	0.36515	-5.73865	9.54e-09	5.09e-07	DOWN
718	AC007614.1	6.64213	2.31975	0.404627	5.73307	9.86e-09	5.26e-07	UP
719	NNT	3148.44	0.500258	0.0872899	5.73099	9.98e-09	5.31e-07	NOT
720	MAML2	2239.45	0.707514	0.123475	5.73002	1e-08	5.34e-07	NOT
721	PNMA8A	2870.24	0.704561	0.122965	5.72979	1.01e-08	5.34e-07	NOT
722	EPB41L5	1559.03	0.569604	0.0994378	5.72824	1.01e-08	5.37e-07	NOT
723	CCSER2	1934.66	0.587138	0.102499	5.72822	1.01e-08	5.37e-07	NOT
724	PARG	592.661	0.49535	0.0864878	5.7274	1.02e-08	5.39e-07	NOT
725	CYBA	3694.25	-1.0526	0.183786	-5.72732	1.02e-08	5.39e-07	DOWN
726	HSD17B8	512.535	-0.926166	0.16174	-5.72625	1.03e-08	5.41e-07	NOT
727	LTB4R	341.815	-1.06209	0.185497	-5.72563	1.03e-08	5.42e-07	DOWN
728	AC124248.1	12.0241	-1.64422	0.287176	-5.72549	1.03e-08	5.42e-07	DOWN
729	FCGR2A	3267.89	-1.25587	0.219438	-5.72311	1.05e-08	5.49e-07	DOWN
730	GLDC	2178.67	1.281	0.22385	5.72259	1.05e-08	5.5e-07	UP
731	VEZT	2088.96	0.346354	0.060554	5.71976	1.07e-08	5.58e-07	NOT
732	ASTN1	5310.98	1.00519	0.175797	5.7179	1.08e-08	5.64e-07	UP
733	MUC1	536.203	-1.18323	0.20697	-5.7169	1.08e-08	5.66e-07	DOWN
734	C1orf50	175.134	0.599339	0.104848	5.71626	1.09e-08	5.68e-07	NOT
735	MR1	1608.74	-0.779162	0.136315	-5.71589	1.09e-08	5.68e-07	NOT
736	SCAT8	6.40603	-2.2407	0.392017	-5.71583	1.09e-08	5.68e-07	DOWN
737	RAB3C	538.435	2.11963	0.371135	5.71121	1.12e-08	5.82e-07	UP
738	TMEM150B	56.4057	-1.54974	0.271353	-5.71116	1.12e-08	5.82e-07	DOWN
739	PPCS	1488.9	-0.685528	0.120047	-5.7105	1.13e-08	5.83e-07	NOT
740	SLC19A3	236.509	-0.946333	0.165743	-5.70965	1.13e-08	5.85e-07	NOT
741	RARRES2	3235.59	-1.83593	0.321642	-5.70798	1.14e-08	5.9e-07	DOWN
742	CYBRD1	5116.02	-0.976866	0.171176	-5.7068	1.15e-08	5.94e-07	NOT
743	EPN2	1964.06	0.918	0.160919	5.70472	1.17e-08	6e-07	NOT
744	AJ003147.3	11.4949	-1.19509	0.209602	-5.70168	1.19e-08	6.1e-07	DOWN
745	B4GALNT1	1942.02	1.85262	0.325039	5.69967	1.2e-08	6.17e-07	UP
746	SH2D3A	18.408	-0.869144	0.152532	-5.69811	1.21e-08	6.22e-07	NOT
747	SCN3A	1096.12	1.43105	0.25132	5.69413	1.24e-08	6.35e-07	UP
748	KRAS	1529.7	0.377021	0.06622	5.69347	1.24e-08	6.37e-07	NOT
749	AC087672.2	8.31421	-1.26749	0.222678	-5.69203	1.26e-08	6.41e-07	DOWN
750	SREBF2	5651.18	0.765653	0.134533	5.69118	1.26e-08	6.44e-07	NOT
751	C1QA	13836.9	-1.29598	0.227829	-5.68839	1.28e-08	6.54e-07	DOWN
752	RGR	170.084	1.85329	0.32588	5.68703	1.29e-08	6.58e-07	UP
753	KIF3A	1402.09	0.665676	0.117066	5.68631	1.3e-08	6.6e-07	NOT
754	TAOK1	4659.79	0.5308	0.0933828	5.68413	1.31e-08	6.67e-07	NOT
755	RTP5	161.635	2.07795	0.365675	5.6825	1.33e-08	6.73e-07	UP
756	ONECUT2	143.655	1.97624	0.34788	5.68083	1.34e-08	6.79e-07	UP
757	SLC16A11	87.0795	-1.50128	0.264281	-5.6806	1.34e-08	6.79e-07	DOWN
758	PCDHGC3	10367.2	1.24534	0.219288	5.67901	1.35e-08	6.83e-07	UP
759	SERPINF1	3331.52	-1.4108	0.248425	-5.67898	1.35e-08	6.83e-07	DOWN
760	PSTPIP2	206.729	-1.14538	0.201714	-5.67822	1.36e-08	6.85e-07	DOWN
761	PLA2G2C	65.9746	-2.24277	0.394996	-5.67797	1.36e-08	6.85e-07	DOWN
762	CLDN23	108.38	-1.47118	0.259138	-5.67718	1.37e-08	6.88e-07	DOWN
763	LINC01093	1.89636	-3.13694	0.552734	-5.67532	1.38e-08	6.94e-07	DOWN
764	CD52	149.321	-1.66151	0.292847	-5.67364	1.4e-08	7e-07	DOWN
765	AIF1	2758.03	-1.17675	0.20741	-5.67351	1.4e-08	7e-07	DOWN
766	TRPC2	14.8163	-1.19797	0.211213	-5.67185	1.41e-08	7.06e-07	DOWN
767	FOXA3	15.4229	-2.05553	0.362647	-5.66812	1.44e-08	7.2e-07	DOWN
768	HYKK	98.9907	-0.849983	0.149962	-5.66798	1.44e-08	7.2e-07	NOT
769	ZCCHC9	774.004	-0.525099	0.0926517	-5.66746	1.45e-08	7.21e-07	NOT
770	AL161910.1	50.8002	1.84665	0.325888	5.66651	1.46e-08	7.24e-07	UP
771	S100A6	23985.9	-1.14963	0.202909	-5.66571	1.46e-08	7.27e-07	DOWN
772	RNF135	955.43	-0.785507	0.138661	-5.66495	1.47e-08	7.29e-07	NOT
773	RELB	753.71	-0.876255	0.154721	-5.66345	1.48e-08	7.35e-07	NOT
774	ARL10	1410.48	0.624984	0.110381	5.66208	1.5e-08	7.39e-07	NOT
775	GZMA	95.7385	-1.70377	0.300927	-5.66173	1.5e-08	7.4e-07	DOWN
776	SRSF12	363.614	0.776878	0.137348	5.65627	1.55e-08	7.63e-07	NOT
777	MXRA5	2381.91	-1.97821	0.349781	-5.65556	1.55e-08	7.65e-07	DOWN
778	ZNF729	4.98406	3.55323	0.628326	5.65506	1.56e-08	7.66e-07	UP
779	MIR223HG	99.824	-1.44874	0.256207	-5.65456	1.56e-08	7.68e-07	DOWN
780	ZNF185	616.42	-1.27631	0.225742	-5.65383	1.57e-08	7.7e-07	DOWN
781	SPINK6	5.24542	-2.48805	0.440088	-5.65352	1.57e-08	7.7e-07	DOWN
782	SMARCD1	3995.87	0.582625	0.103093	5.65147	1.59e-08	7.79e-07	NOT
783	WDR82	7499.67	0.445947	0.0789438	5.64891	1.61e-08	7.89e-07	NOT
784	GNG2	3551.44	0.981986	0.173851	5.64845	1.62e-08	7.89e-07	NOT
785	TDRKH	572.377	0.654645	0.115898	5.64844	1.62e-08	7.89e-07	NOT
786	C5orf46	15.7629	-2.75548	0.488235	-5.64376	1.66e-08	8.1e-07	DOWN
787	PPP2R5D	1416.93	0.487596	0.0864083	5.64294	1.67e-08	8.13e-07	NOT
788	GLDCP1	30.4236	1.2535	0.222163	5.64227	1.68e-08	8.15e-07	UP
789	ARHGEF19	155.071	-1.15754	0.20523	-5.64023	1.7e-08	8.24e-07	DOWN
790	PRDX6	10602.6	-0.666299	0.118143	-5.63976	1.7e-08	8.25e-07	NOT
791	MEI1	67.0524	-0.997312	0.177037	-5.63337	1.77e-08	8.55e-07	NOT
792	HIPK2	8259.24	0.942248	0.167299	5.63212	1.78e-08	8.6e-07	NOT
793	AREG	86.3122	-2.18823	0.388549	-5.6318	1.78e-08	8.61e-07	DOWN
794	MRPL34	1709.37	-0.724683	0.128726	-5.62965	1.81e-08	8.7e-07	NOT
795	CCL5	349.314	-1.39019	0.246962	-5.62916	1.81e-08	8.71e-07	DOWN
796	KIDINS220	5197.79	0.659067	0.117082	5.6291	1.81e-08	8.71e-07	NOT
797	SLC17A6	84.736	2.70768	0.48104	5.6288	1.81e-08	8.71e-07	UP
798	RBPMS	676.791	-1.17401	0.208576	-5.62872	1.82e-08	8.71e-07	DOWN
799	LYZ	1642.14	-1.60976	0.286105	-5.62648	1.84e-08	8.81e-07	DOWN
800	CCDC151	245.489	-0.898899	0.159773	-5.6261	1.84e-08	8.82e-07	NOT
801	AL845472.1	105.783	1.06231	0.188907	5.62345	1.87e-08	8.94e-07	UP
802	ZNF511	176.877	-0.58809	0.104601	-5.62221	1.89e-08	9e-07	NOT
803	POM121L9P	133.965	-1.49993	0.266814	-5.62163	1.89e-08	9.01e-07	DOWN
804	AC009227.1	13.0394	2.12529	0.378068	5.62146	1.89e-08	9.01e-07	UP
805	LYL1	343.748	-0.832256	0.148069	-5.62074	1.9e-08	9.03e-07	NOT
806	ARHGAP35	4837.46	0.7604	0.135287	5.62062	1.9e-08	9.03e-07	NOT
807	NLGN1	1537.75	0.878554	0.156342	5.61942	1.92e-08	9.09e-07	NOT
808	SOX11	2943.8	1.47631	0.262776	5.61813	1.93e-08	9.14e-07	UP
809	TCTEX1D4	16.1197	-1.42262	0.253254	-5.61736	1.94e-08	9.17e-07	DOWN
810	SMPD3	307.625	1.48177	0.263831	5.61636	1.95e-08	9.21e-07	UP
811	ATF7IP	3588.11	0.644343	0.114728	5.61626	1.95e-08	9.21e-07	NOT
812	TPBG	624.951	-1.97474	0.351745	-5.61413	1.98e-08	9.3e-07	DOWN
813	TREML2	19.6111	-1.62528	0.2895	-5.61408	1.98e-08	9.3e-07	DOWN
814	LINC00689	998.075	2.82359	0.502989	5.61363	1.98e-08	9.31e-07	UP
815	MTSS1	2004.66	0.98524	0.175593	5.61092	2.01e-08	9.45e-07	NOT
816	TMEM138	1032.48	-0.496325	0.0884627	-5.61056	2.02e-08	9.46e-07	NOT
817	CKAP2	1951.15	0.743731	0.132634	5.60739	2.05e-08	9.62e-07	NOT
818	CRABP2	715.276	-1.79877	0.320808	-5.60698	2.06e-08	9.63e-07	DOWN
819	AC011444.1	15.7079	-0.752938	0.134351	-5.60424	2.09e-08	9.77e-07	NOT
820	SERTAD1	1292.81	-0.963711	0.17197	-5.60396	2.1e-08	9.78e-07	NOT
821	ROPN1L	63.3496	-1.74703	0.311896	-5.60134	2.13e-08	9.91e-07	DOWN
822	PCDH17	2838.9	0.917831	0.163917	5.59935	2.15e-08	1e-06	NOT
823	NDUFS1	4052.13	0.304412	0.0543688	5.59902	2.16e-08	1e-06	NOT
824	IRF3	1719.67	-0.581783	0.103916	-5.59859	2.16e-08	1e-06	NOT
825	CHGB	960.889	1.7005	0.303825	5.59697	2.18e-08	1.01e-06	UP
826	COPG2	1780.45	0.515011	0.0920564	5.59452	2.21e-08	1.02e-06	NOT
827	KCNIP2	375.888	1.49887	0.267922	5.59443	2.21e-08	1.02e-06	UP
828	CACNG5	325.691	2.2401	0.400466	5.59374	2.22e-08	1.03e-06	UP
829	WTAP	5512.98	-0.676618	0.120967	-5.59342	2.23e-08	1.03e-06	NOT
830	DNAJC4	1014.13	-0.404776	0.0723771	-5.5926	2.24e-08	1.03e-06	NOT
831	SEMA5B	1906.04	1.28398	0.229652	5.59098	2.26e-08	1.04e-06	UP
832	SNED1	672.57	-1.57356	0.28147	-5.59049	2.26e-08	1.04e-06	DOWN
833	KAT14	996.085	0.390969	0.0699531	5.58901	2.28e-08	1.05e-06	NOT
834	LCN2	20.6477	-2.46476	0.44106	-5.58826	2.29e-08	1.05e-06	DOWN
835	LINC01943	19.8399	-1.48443	0.265686	-5.58718	2.31e-08	1.06e-06	DOWN
836	AC138761.1	10.7141	4.35678	0.779828	5.58684	2.31e-08	1.06e-06	UP
837	GTF2IP4	876.643	0.641953	0.114939	5.58515	2.33e-08	1.07e-06	NOT
838	PTPRS	6339.57	0.926652	0.165934	5.58446	2.34e-08	1.07e-06	NOT
839	MOCOS	145.523	-1.66363	0.297919	-5.58416	2.35e-08	1.07e-06	DOWN
840	ZEB2	5611.68	0.752063	0.134691	5.5836	2.36e-08	1.07e-06	NOT
841	TRAPPC9	2073.31	0.483844	0.0866797	5.58197	2.38e-08	1.08e-06	NOT
842	RNF149	1491.39	-1.02344	0.183375	-5.58114	2.39e-08	1.09e-06	DOWN
843	SLC11A1	3087.17	-1.3107	0.234851	-5.58096	2.39e-08	1.09e-06	DOWN
844	SLC66A3	808.677	-0.878584	0.157438	-5.5805	2.4e-08	1.09e-06	NOT
845	AC010422.2	9.2537	-1.058	0.18962	-5.57959	2.41e-08	1.09e-06	DOWN
846	RBP3	15.3363	2.48888	0.446102	5.57917	2.42e-08	1.09e-06	UP
847	AMER3	90.4202	2.27623	0.408009	5.57888	2.42e-08	1.09e-06	UP
848	CDHR4	10.7104	-2.15831	0.387092	-5.57571	2.47e-08	1.11e-06	DOWN
849	PPP1R16B	1192.08	1.67021	0.299576	5.57526	2.47e-08	1.11e-06	UP
850	C6orf141	274.778	-1.92747	0.345742	-5.57487	2.48e-08	1.12e-06	DOWN
851	CASC8	8.87574	-1.87496	0.336398	-5.57364	2.49e-08	1.12e-06	DOWN
852	AL627309.6	36.4452	-1.4565	0.261333	-5.57335	2.5e-08	1.12e-06	DOWN
853	COL8A2	1193.23	-1.47307	0.264426	-5.57083	2.54e-08	1.14e-06	DOWN
854	VENTX	108.999	-1.54732	0.277758	-5.57073	2.54e-08	1.14e-06	DOWN
855	FAM171A2	649.391	1.0494	0.188379	5.57065	2.54e-08	1.14e-06	UP
856	PCSK4	208.122	-1.09675	0.196957	-5.5685	2.57e-08	1.15e-06	DOWN
857	LINC02084	11.4205	-1.33335	0.239448	-5.56841	2.57e-08	1.15e-06	DOWN
858	SPPL3	3274.06	0.39404	0.0707729	5.56767	2.58e-08	1.15e-06	NOT
859	SARM1	550.469	0.669751	0.1203	5.56736	2.59e-08	1.15e-06	NOT
860	C1R	13940.8	-1.41487	0.254173	-5.56655	2.6e-08	1.16e-06	DOWN
861	PGAP1	2088	0.690884	0.124235	5.56111	2.68e-08	1.19e-06	NOT
862	AC103591.3	11.3628	-1.39593	0.251069	-5.55995	2.7e-08	1.2e-06	DOWN
863	EPOR	383.102	-0.721051	0.129699	-5.55941	2.71e-08	1.2e-06	NOT
864	LINC00377	8.18808	-2.4665	0.443738	-5.55847	2.72e-08	1.21e-06	DOWN
865	INSM2	20.0183	2.11514	0.380649	5.55667	2.75e-08	1.22e-06	UP
866	ECT2	1369.66	0.768218	0.138273	5.55581	2.76e-08	1.22e-06	NOT
867	SNX30	1292.7	0.761615	0.137121	5.55434	2.79e-08	1.23e-06	NOT
868	FCGR3B	167.926	-1.70414	0.306827	-5.55406	2.79e-08	1.23e-06	DOWN
869	AC025265.1	14.7366	-1.3717	0.246978	-5.55395	2.79e-08	1.23e-06	DOWN
870	AASDHPPT	2261.86	0.419433	0.0755237	5.55367	2.8e-08	1.23e-06	NOT
871	FMOD	4310.7	-1.7928	0.322886	-5.55241	2.82e-08	1.24e-06	DOWN
872	MTMR2	2154.18	0.513134	0.0924229	5.55202	2.82e-08	1.24e-06	NOT
873	LINC01960	5.56612	-1.85997	0.335031	-5.55162	2.83e-08	1.24e-06	DOWN
874	CKS1BP1	5.16274	-1.91234	0.344468	-5.55158	2.83e-08	1.24e-06	DOWN
875	ELAVL2	330.316	1.89246	0.340953	5.55049	2.85e-08	1.25e-06	UP
876	LINC00641	972.141	0.971246	0.175027	5.54913	2.87e-08	1.25e-06	NOT
877	VWC2L	66.5096	1.6809	0.303002	5.5475	2.9e-08	1.26e-06	UP
878	CD300LB	39.4964	-1.22728	0.221238	-5.54731	2.9e-08	1.26e-06	DOWN
879	CCR2	94.7863	-1.87172	0.337434	-5.54692	2.91e-08	1.27e-06	DOWN
880	LTF	34815.6	-2.72643	0.49183	-5.54343	2.97e-08	1.29e-06	DOWN
881	SMARCD2	1663.1	-0.708177	0.127756	-5.54318	2.97e-08	1.29e-06	NOT
882	LILRB3	306.094	-1.31022	0.236427	-5.54176	2.99e-08	1.3e-06	DOWN
883	TMEM165	4048.32	-0.669106	0.120751	-5.54122	3e-08	1.3e-06	NOT
884	P2RX4	1073.08	-0.619019	0.111756	-5.53901	3.04e-08	1.32e-06	NOT
885	CHRM4	51.6772	1.36465	0.246402	5.5383	3.05e-08	1.32e-06	UP
886	C17orf64	6.40809	-1.41064	0.254711	-5.5382	3.06e-08	1.32e-06	DOWN
887	UNC13A	1300.45	1.56025	0.281797	5.53678	3.08e-08	1.33e-06	UP
888	ADI1	3369.81	-0.696711	0.125839	-5.53651	3.09e-08	1.33e-06	NOT
889	AL157756.1	17.6882	-1.24335	0.224626	-5.53519	3.11e-08	1.34e-06	DOWN
890	PHKG2	921.33	-0.407948	0.0737578	-5.53091	3.19e-08	1.37e-06	NOT
891	RASL10B	887.647	0.864571	0.156318	5.53086	3.19e-08	1.37e-06	NOT
892	BET1	1279.68	-0.958742	0.173374	-5.52992	3.2e-08	1.37e-06	NOT
893	FAM183A	95.7845	-2.15018	0.388872	-5.52929	3.22e-08	1.38e-06	DOWN
894	S100P	30.0822	-1.73405	0.313619	-5.52916	3.22e-08	1.38e-06	DOWN
895	ACCS	404.019	-1.05015	0.18993	-5.52914	3.22e-08	1.38e-06	DOWN
896	SOX4	6923.94	1.33291	0.241261	5.52479	3.3e-08	1.41e-06	UP
897	AL117344.1	8.75824	-1.28938	0.233405	-5.52423	3.31e-08	1.41e-06	DOWN
898	EIF2D	1826.91	-0.419948	0.0760195	-5.52421	3.31e-08	1.41e-06	NOT
899	CLIP2	11842.1	0.902771	0.163435	5.52372	3.32e-08	1.41e-06	NOT
900	USP10	3172.4	0.398549	0.0721583	5.52326	3.33e-08	1.42e-06	NOT
901	FGFBP3	350.252	1.17506	0.212813	5.52157	3.36e-08	1.43e-06	UP
902	APOBEC3F	288.69	-0.977358	0.177068	-5.51966	3.4e-08	1.44e-06	NOT
903	RNF38	2291.99	0.594812	0.107796	5.51794	3.43e-08	1.45e-06	NOT
904	ABCA10	35.0117	-1.51909	0.275332	-5.51732	3.44e-08	1.46e-06	DOWN
905	FRRS1	216.448	-1.00985	0.183081	-5.5159	3.47e-08	1.47e-06	DOWN
906	MAPT-IT1	20.1781	1.71154	0.310295	5.51584	3.47e-08	1.47e-06	UP
907	AP000331.1	9.50282	-2.12645	0.385607	-5.51455	3.5e-08	1.48e-06	DOWN
908	PCDH11X	133.291	2.4311	0.440925	5.51363	3.52e-08	1.48e-06	UP
909	RPL13P12	1448.28	-0.970021	0.175942	-5.51329	3.52e-08	1.48e-06	NOT
910	SELENOM	1461.9	-1.35222	0.245272	-5.51312	3.53e-08	1.48e-06	DOWN
911	AL138724.1	23.887	-0.951424	0.172604	-5.51219	3.54e-08	1.49e-06	NOT
912	HECTD4	2335.81	0.732414	0.132903	5.51088	3.57e-08	1.5e-06	NOT
913	EGOT	3.94641	-2.16935	0.393658	-5.51074	3.57e-08	1.5e-06	DOWN
914	LINC02611	93.7122	-1.10363	0.200296	-5.50998	3.59e-08	1.5e-06	DOWN
915	LST1	997.011	-1.1246	0.204167	-5.50824	3.62e-08	1.52e-06	DOWN
916	AC093627.4	117.701	-1.15934	0.210484	-5.50796	3.63e-08	1.52e-06	DOWN
917	LHFPL3	1900.77	1.86883	0.339306	5.50781	3.63e-08	1.52e-06	UP
918	AC099560.1	1.89966	-2.48025	0.450381	-5.507	3.65e-08	1.52e-06	DOWN
919	FCGR2B	581.718	-1.75026	0.317857	-5.50643	3.66e-08	1.52e-06	DOWN
920	CATSPERE	41.0715	-1.02884	0.186847	-5.50632	3.66e-08	1.52e-06	DOWN
921	CDK19	1763.57	0.670034	0.1217	5.50563	3.68e-08	1.53e-06	NOT
922	SQOR	608.561	-0.979407	0.177902	-5.50531	3.69e-08	1.53e-06	NOT
923	AC083867.2	6.20614	1.65434	0.300501	5.50528	3.69e-08	1.53e-06	UP
924	RABGAP1	3231.98	0.492729	0.0895123	5.50459	3.7e-08	1.53e-06	NOT
925	HMGA2	142.734	-2.11423	0.384103	-5.50433	3.71e-08	1.53e-06	DOWN
926	CELF3	833.492	1.86389	0.338659	5.50373	3.72e-08	1.54e-06	UP
927	CYP27B1	199.556	1.80563	0.328193	5.50172	3.76e-08	1.55e-06	UP
928	FAM86HP	79.3396	-0.664636	0.120848	-5.49979	3.8e-08	1.57e-06	NOT
929	AC108136.1	1.5568	-2.59955	0.472795	-5.49825	3.84e-08	1.58e-06	DOWN
930	TNIK	2412.61	0.894935	0.162771	5.49813	3.84e-08	1.58e-06	NOT
931	ORM2	7.25162	-2.0939	0.380847	-5.49801	3.84e-08	1.58e-06	DOWN
932	CCL26	19.4826	-1.52657	0.277774	-5.49574	3.89e-08	1.6e-06	DOWN
933	AKAP6	2044.53	1.01184	0.184116	5.49569	3.89e-08	1.6e-06	UP
934	AC078883.1	33.1518	-0.715574	0.130219	-5.49516	3.9e-08	1.6e-06	NOT
935	CYFIP2	3648.56	0.92272	0.167936	5.49448	3.92e-08	1.6e-06	NOT
936	FBXO11	1290.73	0.556276	0.101255	5.4938	3.93e-08	1.61e-06	NOT
937	SIK3	2672.14	0.609974	0.111042	5.49318	3.95e-08	1.61e-06	NOT
938	AL359762.3	11.5109	-1.11345	0.202747	-5.49179	3.98e-08	1.62e-06	DOWN
939	DRAM2	1800.16	-0.617788	0.112505	-5.49123	3.99e-08	1.63e-06	NOT
940	CLDN4	70.1912	-1.28829	0.234626	-5.4908	4e-08	1.63e-06	DOWN
941	MYT1L	367.629	2.23144	0.406397	5.49078	4e-08	1.63e-06	UP
942	INHBC	34.1681	1.89255	0.344757	5.48952	4.03e-08	1.64e-06	UP
943	PELATON	162.499	-1.68512	0.306978	-5.48939	4.03e-08	1.64e-06	DOWN
944	NFATC4	1226.47	-1.15565	0.210527	-5.48931	4.04e-08	1.64e-06	DOWN
945	DIP2C	1593.31	0.778514	0.141862	5.48784	4.07e-08	1.65e-06	NOT
946	TRBV26OR9-2	5.32208	1.48379	0.270386	5.48768	4.07e-08	1.65e-06	UP
947	LSAMP	5705.63	1.03763	0.189091	5.4875	4.08e-08	1.65e-06	UP
948	DCN	12751.2	-1.78806	0.325884	-5.48679	4.09e-08	1.65e-06	DOWN
949	FAM169A	466.69	0.938714	0.171113	5.48593	4.11e-08	1.66e-06	NOT
950	GLMP	1380.35	-0.691086	0.126009	-5.4844	4.15e-08	1.67e-06	NOT
951	ARFGEF3	1132.81	1.215	0.221581	5.48334	4.17e-08	1.68e-06	UP
952	HSPA7	324.647	-1.46284	0.266905	-5.48074	4.24e-08	1.7e-06	DOWN
953	INCENP	885.286	0.697909	0.12737	5.47937	4.27e-08	1.71e-06	NOT
954	RPS10P7	67.343	-0.784418	0.143226	-5.4768	4.33e-08	1.74e-06	NOT
955	GATA6	35.9467	-2.61706	0.477901	-5.47615	4.35e-08	1.74e-06	DOWN
956	FCER1G	3741.43	-1.13148	0.206626	-5.476	4.35e-08	1.74e-06	DOWN
957	HOXB6	21.3469	-2.35739	0.430626	-5.47434	4.39e-08	1.76e-06	DOWN
958	LINC02028	28.1756	-1.44224	0.263629	-5.47073	4.48e-08	1.79e-06	DOWN
959	ARG1	16.3086	-1.41722	0.259222	-5.46719	4.57e-08	1.82e-06	DOWN
960	CALHM2	804.545	-0.80679	0.147589	-5.46648	4.59e-08	1.83e-06	NOT
961	PILRA	580.872	-1.02871	0.188206	-5.46589	4.61e-08	1.83e-06	DOWN
962	PJA1	2632.16	0.456267	0.083532	5.46218	4.7e-08	1.87e-06	NOT
963	LBX2-AS1	138.454	-1.08128	0.197988	-5.46135	4.73e-08	1.88e-06	DOWN
964	BCL2A1	369.948	-1.47249	0.269648	-5.46078	4.74e-08	1.88e-06	DOWN
965	RPSAP52	25.669	-2.19685	0.402363	-5.45987	4.76e-08	1.89e-06	DOWN
966	IGHV3-49	8.71214	-3.33315	0.610656	-5.4583	4.81e-08	1.9e-06	DOWN
967	C1orf189	14.7709	-1.86541	0.341808	-5.45747	4.83e-08	1.91e-06	DOWN
968	CES3	108.584	-1.35259	0.247856	-5.45718	4.84e-08	1.91e-06	DOWN
969	GNB1	22886.1	0.35752	0.065516	5.45698	4.84e-08	1.91e-06	NOT
970	CCDC88B	607.862	-0.760223	0.139359	-5.45515	4.89e-08	1.93e-06	NOT
971	DMKN	81.3506	-1.88744	0.346042	-5.45437	4.91e-08	1.94e-06	DOWN
972	GABRA3	453.282	1.88816	0.346237	5.45338	4.94e-08	1.95e-06	UP
973	AC006262.2	7.12483	-2.16412	0.396871	-5.45296	4.95e-08	1.95e-06	DOWN
974	GFPT2	2874.87	-1.19598	0.219348	-5.45245	4.97e-08	1.95e-06	DOWN
975	CMTM2	26.5767	-1.12387	0.206123	-5.45242	4.97e-08	1.95e-06	DOWN
976	VPS26B	4367.65	0.386176	0.070858	5.45	5.04e-08	1.98e-06	NOT
977	AL359762.1	43.3721	-0.928361	0.170359	-5.44943	5.05e-08	1.98e-06	NOT
978	CAMK1D	1634.07	0.833703	0.152997	5.44916	5.06e-08	1.98e-06	NOT
979	RNF181	2952.35	-0.619884	0.113763	-5.4489	5.07e-08	1.98e-06	NOT
980	CTSH	4223.01	-1.09457	0.200908	-5.4481	5.09e-08	1.99e-06	DOWN
981	CCDC24	413.915	-0.77166	0.141666	-5.44705	5.12e-08	2e-06	NOT
982	POLR3B	540.17	0.455516	0.0836682	5.44431	5.2e-08	2.03e-06	NOT
983	AC136475.9	9.1654	-1.64845	0.302802	-5.44399	5.21e-08	2.03e-06	DOWN
984	CCN1	7591.27	-1.60772	0.295431	-5.44194	5.27e-08	2.05e-06	DOWN
985	IGHV4-4	7.90545	-3.21393	0.59086	-5.43941	5.35e-08	2.08e-06	DOWN
986	NEU4	988.879	1.7422	0.320312	5.43908	5.36e-08	2.08e-06	UP
987	IGKV4-1	146.648	-2.87134	0.527939	-5.43877	5.36e-08	2.08e-06	DOWN
988	LRRC8B	1074.24	0.742045	0.136445	5.43844	5.38e-08	2.08e-06	NOT
989	PSENEN	608.338	-0.690707	0.127035	-5.43715	5.41e-08	2.09e-06	NOT
990	ARHGAP19-SLIT1	7.26425	1.86789	0.343553	5.43697	5.42e-08	2.1e-06	UP
991	AC092484.1	19.0798	-3.16142	0.581579	-5.43593	5.45e-08	2.11e-06	DOWN
992	USP54	1792.07	1.05081	0.193327	5.4354	5.47e-08	2.11e-06	UP
993	GYPC	1850.91	-1.14493	0.210682	-5.43442	5.5e-08	2.12e-06	DOWN
994	CARD19	1093.91	-0.717631	0.132098	-5.43257	5.55e-08	2.14e-06	NOT
995	ADAMTSL4	400.596	-1.14141	0.210131	-5.43189	5.58e-08	2.14e-06	DOWN
996	RAB27A	671.714	-1.12803	0.207686	-5.43141	5.59e-08	2.15e-06	DOWN
997	NAP1L3	1424.65	0.86742	0.159815	5.42765	5.71e-08	2.19e-06	NOT
998	ACO2	4545.65	0.557025	0.102629	5.42755	5.71e-08	2.19e-06	NOT
999	RIMS1	229.649	1.67221	0.308137	5.42686	5.74e-08	2.2e-06	UP
1000	SMIM1	24.4475	-1.43659	0.264756	-5.42611	5.76e-08	2.2e-06	DOWN
1001	JPH3	448.655	2.0253	0.373437	5.42338	5.85e-08	2.24e-06	UP
1002	B3GALT2	292.254	1.44056	0.265686	5.42202	5.89e-08	2.25e-06	UP
1003	LRRC58	2419.87	0.477035	0.0879938	5.42124	5.92e-08	2.26e-06	NOT
1004	KYNU	256.924	-1.23058	0.227044	-5.42001	5.96e-08	2.27e-06	DOWN
1005	PEX26	2151.46	0.438192	0.0808822	5.41765	6.04e-08	2.3e-06	NOT
1006	APBA1	903.995	0.981553	0.181192	5.4172	6.05e-08	2.3e-06	NOT
1007	AC023043.1	5.7304	-1.5068	0.278166	-5.4169	6.06e-08	2.3e-06	DOWN
1008	CD163	9383	-1.73489	0.320305	-5.41636	6.08e-08	2.31e-06	DOWN
1009	LINC00324	114.71	-0.877261	0.161986	-5.41567	6.11e-08	2.32e-06	NOT
1010	TLR8	231.321	-1.59805	0.295163	-5.41412	6.16e-08	2.33e-06	DOWN
1011	CSMD1	374.631	1.28825	0.237964	5.41364	6.18e-08	2.34e-06	UP
1012	GRM5	53.7415	2.25188	0.415969	5.41357	6.18e-08	2.34e-06	UP
1013	PLPPR3	152.358	2.1201	0.391713	5.4124	6.22e-08	2.35e-06	UP
1014	NKIRAS2	2375.68	0.427591	0.0790441	5.40953	6.32e-08	2.39e-06	NOT
1015	PRKG2	51.5186	2.54126	0.469791	5.40934	6.33e-08	2.39e-06	UP
1016	HSD11B1	189.329	-1.68197	0.310956	-5.40902	6.34e-08	2.39e-06	DOWN
1017	TOPBP1	1818.73	0.507432	0.0938306	5.40796	6.37e-08	2.4e-06	NOT
1018	CEACAM3	9.63596	-2.09542	0.387483	-5.40776	6.38e-08	2.4e-06	DOWN
1019	BMP5	138.171	-2.97554	0.550274	-5.40738	6.4e-08	2.4e-06	DOWN
1020	B3GAT1	4793.81	1.13227	0.209421	5.40669	6.42e-08	2.41e-06	UP
1021	AL627171.2	13.6633	-0.94578	0.174933	-5.40654	6.43e-08	2.41e-06	NOT
1022	TGFBI	15364.7	-1.64614	0.304787	-5.40097	6.63e-08	2.48e-06	DOWN
1023	C8orf76	175.472	-0.657465	0.121775	-5.39899	6.7e-08	2.51e-06	NOT
1024	SERPING1	10870.1	-1.18359	0.219254	-5.39828	6.73e-08	2.51e-06	DOWN
1025	TMSB4X	110851	-0.789774	0.146307	-5.39808	6.74e-08	2.52e-06	NOT
1026	ALOX5	1283.93	-1.16935	0.216721	-5.39563	6.83e-08	2.55e-06	DOWN
1027	SLC35F1	2779.62	1.19145	0.220948	5.39243	6.95e-08	2.59e-06	UP
1028	HSPB1	13875.3	-0.877108	0.162681	-5.39157	6.98e-08	2.6e-06	NOT
1029	LRFN2	65.5325	1.79326	0.332672	5.39048	7.03e-08	2.61e-06	UP
1030	KMT5B	1849.13	0.459531	0.0852491	5.39046	7.03e-08	2.61e-06	NOT
1031	ATAT1	2644.66	0.765662	0.14206	5.38972	7.06e-08	2.62e-06	NOT
1032	ADAMTS1	2320.14	-1.38285	0.25662	-5.38873	7.1e-08	2.63e-06	DOWN
1033	AC092275.1	14.5697	-1.85758	0.344756	-5.38811	7.12e-08	2.64e-06	DOWN
1034	C10orf143	140.364	-0.712474	0.132232	-5.38806	7.12e-08	2.64e-06	NOT
1035	SRP14	10371.3	-0.563658	0.104627	-5.38733	7.15e-08	2.64e-06	NOT
1036	HEBP2	1511.24	-0.602297	0.111848	-5.38497	7.25e-08	2.68e-06	NOT
1037	GDAP1	1256.69	0.708059	0.131492	5.38479	7.25e-08	2.68e-06	NOT
1038	NAA38	2536.42	-0.825947	0.153449	-5.38255	7.34e-08	2.71e-06	NOT
1039	HINT3	1618.24	0.499675	0.0928714	5.38029	7.44e-08	2.74e-06	NOT
1040	AC108134.4	22.061	-1.18369	0.220016	-5.38	7.45e-08	2.74e-06	DOWN
1041	PLAGL1	416.165	-1.51771	0.282117	-5.37971	7.46e-08	2.74e-06	DOWN
1042	MT2A	26515.4	-1.26674	0.235481	-5.37938	7.47e-08	2.75e-06	DOWN
1043	IL1A	82.6904	-1.25789	0.233983	-5.37597	7.62e-08	2.8e-06	DOWN
1044	AC079354.2	8.81019	-1.24802	0.232167	-5.37553	7.64e-08	2.8e-06	DOWN
1045	ADAM29	5.69307	2.91809	0.542874	5.37525	7.65e-08	2.8e-06	UP
1046	PUS10	273.825	-0.478036	0.0889527	-5.37405	7.7e-08	2.82e-06	NOT
1047	GRIA2	2283.47	1.35066	0.251351	5.3736	7.72e-08	2.82e-06	UP
1048	CLEC10A	101.958	-2.04874	0.381351	-5.37232	7.77e-08	2.84e-06	DOWN
1049	GOLM1	10042.5	0.499643	0.0930126	5.37178	7.8e-08	2.84e-06	NOT
1050	ZNF778	549.589	0.625626	0.116475	5.37131	7.82e-08	2.85e-06	NOT
1051	DCLRE1A	599.323	0.464725	0.0865519	5.36932	7.9e-08	2.88e-06	NOT
1052	UROD	4483.93	-0.549741	0.102391	-5.36906	7.91e-08	2.88e-06	NOT
1053	USP7	4068.87	0.450413	0.0839013	5.36837	7.95e-08	2.89e-06	NOT
1054	MACO1	1348.86	0.447109	0.0832952	5.36777	7.97e-08	2.89e-06	NOT
1055	MIR124-2HG	76.4805	2.13037	0.397015	5.36596	8.05e-08	2.92e-06	UP
1056	PTGER4	344.951	-1.34737	0.251106	-5.36574	8.06e-08	2.92e-06	DOWN
1057	ATP7B	210.283	0.769997	0.143543	5.36424	8.13e-08	2.94e-06	NOT
1058	AC004706.1	8.71709	1.14991	0.214418	5.36292	8.19e-08	2.96e-06	UP
1059	MAN1A2	2134.05	0.422515	0.0787863	5.3628	8.19e-08	2.96e-06	NOT
1060	TMEM8B	1994.05	0.618395	0.115339	5.36155	8.25e-08	2.98e-06	NOT
1061	DNAAF1	129.115	-1.43729	0.268133	-5.36037	8.31e-08	2.99e-06	DOWN
1062	AC073130.3	6.57326	-1.70229	0.317569	-5.36036	8.31e-08	2.99e-06	DOWN
1063	AC005041.3	8.77516	-1.17472	0.219192	-5.35931	8.35e-08	3.01e-06	DOWN
1064	KAZALD1	330.008	-1.92977	0.36019	-5.35764	8.43e-08	3.03e-06	DOWN
1065	GALK1	1319.37	-0.686841	0.128199	-5.35761	8.43e-08	3.03e-06	NOT
1066	AP001434.1	2.1279	-4.58751	0.856274	-5.35752	8.44e-08	3.03e-06	DOWN
1067	C3orf70	2325.99	0.993008	0.185392	5.35627	8.5e-08	3.05e-06	NOT
1068	WDR93	56.7969	-1.23984	0.231528	-5.35506	8.55e-08	3.06e-06	DOWN
1069	CTCF	2451.5	0.42016	0.078465	5.35474	8.57e-08	3.07e-06	NOT
1070	ASAP2	721.59	0.900362	0.168156	5.35434	8.59e-08	3.07e-06	NOT
1071	LGALS1	20474	-1.0274	0.191884	-5.35426	8.59e-08	3.07e-06	DOWN
1072	ZBTB12	366.271	0.878466	0.164086	5.3537	8.62e-08	3.08e-06	NOT
1073	MKI67	2156.97	1.16	0.216707	5.35283	8.66e-08	3.09e-06	UP
1074	FRG2DP	12.6631	3.13675	0.586105	5.35186	8.71e-08	3.1e-06	UP
1075	WNK3	625.707	0.752497	0.140614	5.35149	8.72e-08	3.11e-06	NOT
1076	STAB1	6992.19	-1.17557	0.219735	-5.34996	8.8e-08	3.13e-06	DOWN
1077	AC069209.2	32.5076	1.33755	0.25002	5.34977	8.81e-08	3.13e-06	UP
1078	RGS8	174.281	1.32719	0.248101	5.3494	8.82e-08	3.13e-06	UP
1079	PIWIL4	171.871	-0.823474	0.153982	-5.34785	8.9e-08	3.16e-06	NOT
1080	ELF5	27.5253	-2.34269	0.438111	-5.34726	8.93e-08	3.16e-06	DOWN
1081	SCPEP1	2529.62	-0.710137	0.132805	-5.3472	8.93e-08	3.16e-06	NOT
1082	SNAI1	200.49	-1.4272	0.266919	-5.34696	8.94e-08	3.16e-06	DOWN
1083	PGLYRP1	7.18981	-2.00886	0.375721	-5.34666	8.96e-08	3.17e-06	DOWN
1084	PAGR1	332.04	-0.820173	0.153423	-5.34582	9e-08	3.18e-06	NOT
1085	BDKRB1	14.0901	-2.35102	0.439824	-5.34535	9.02e-08	3.18e-06	DOWN
1086	AC108134.2	15.4886	-1.28493	0.240397	-5.34505	9.04e-08	3.19e-06	DOWN
1087	CD164	9001.99	-0.667316	0.124883	-5.34352	9.12e-08	3.21e-06	NOT
1088	GDPD3	78.5674	-0.848526	0.158861	-5.34131	9.23e-08	3.25e-06	NOT
1089	DLGAP3	294.67	1.56254	0.292637	5.33949	9.32e-08	3.28e-06	UP
1090	KDM4A	812.855	0.473966	0.0887721	5.33913	9.34e-08	3.28e-06	NOT
1091	ZNF691	570.119	-0.448288	0.0839875	-5.33755	9.42e-08	3.3e-06	NOT
1092	ATP2B3	196.809	1.97188	0.369571	5.3356	9.52e-08	3.34e-06	UP
1093	WASH2P	324.649	-0.623277	0.116857	-5.33366	9.63e-08	3.37e-06	NOT
1094	HAMP	864.144	-1.65866	0.311086	-5.33185	9.72e-08	3.4e-06	DOWN
1095	SERPINB7	3.39634	-3.07845	0.577407	-5.3315	9.74e-08	3.4e-06	DOWN
1096	DPEP2	144.741	-1.16161	0.21789	-5.33118	9.76e-08	3.41e-06	DOWN
1097	MARCHF8	1294.27	0.676364	0.12688	5.33074	9.78e-08	3.41e-06	NOT
1098	PTGS2	721.679	-1.75349	0.329001	-5.32975	9.83e-08	3.43e-06	DOWN
1099	TSPYL4	3294.92	0.689747	0.129424	5.32936	9.86e-08	3.43e-06	NOT
1100	TRMT112	3993.31	-0.575669	0.108029	-5.32882	9.89e-08	3.44e-06	NOT
1101	AC024451.4	3.39994	-1.21533	0.228086	-5.32838	9.91e-08	3.44e-06	DOWN
1102	AUP1	6398.09	-0.437136	0.0820411	-5.32826	9.92e-08	3.44e-06	NOT
1103	OPRD1	119.918	1.52729	0.286657	5.32793	9.93e-08	3.45e-06	UP
1104	ZFPM2-AS1	60.3763	-1.73524	0.32576	-5.32673	1e-07	3.47e-06	DOWN
1105	AC104461.1	30.1874	-2.96095	0.55589	-5.3265	1e-07	3.47e-06	DOWN
1106	NFE2	36.8371	-1.3367	0.250968	-5.32618	1e-07	3.47e-06	DOWN
1107	TMEM151B	437.5	1.68055	0.315536	5.326	1e-07	3.47e-06	UP
1108	RGS14	372.6	-0.978375	0.183724	-5.32525	1.01e-07	3.48e-06	NOT
1109	TUBB4A	4592.54	1.70013	0.319332	5.32403	1.01e-07	3.5e-06	UP
1110	CTBS	203.837	-0.713361	0.134	-5.32358	1.02e-07	3.51e-06	NOT
1111	MS4A4E	64.7454	-1.39117	0.261432	-5.32135	1.03e-07	3.55e-06	DOWN
1112	RSRP1	2261.46	-0.784913	0.147509	-5.32111	1.03e-07	3.55e-06	NOT
1113	IPO8	2465.16	0.39364	0.0739771	5.3211	1.03e-07	3.55e-06	NOT
1114	RHOH	150.138	-1.08335	0.20368	-5.3189	1.04e-07	3.58e-06	DOWN
1115	PGGHG	846.37	-1.02545	0.192797	-5.31882	1.04e-07	3.58e-06	DOWN
1116	TMEM179	659.295	1.56185	0.293658	5.31858	1.05e-07	3.59e-06	UP
1117	AC005544.1	3.52153	1.99701	0.375518	5.31802	1.05e-07	3.59e-06	UP
1118	COL5A1	5220	-1.8389	0.345848	-5.31706	1.05e-07	3.61e-06	DOWN
1119	FEZF1	41.4963	-2.48529	0.467633	-5.31461	1.07e-07	3.66e-06	DOWN
1120	TMEM205	1226.48	-0.569923	0.107246	-5.31417	1.07e-07	3.66e-06	NOT
1121	AC006483.1	6.20778	-1.34957	0.253971	-5.31388	1.07e-07	3.66e-06	DOWN
1122	AC020911.2	2.63265	-2.07444	0.390428	-5.31325	1.08e-07	3.67e-06	DOWN
1123	TEC	33.1594	-1.2403	0.233535	-5.31097	1.09e-07	3.71e-06	DOWN
1124	BRD7	2524.05	0.406231	0.0764891	5.31097	1.09e-07	3.71e-06	NOT
1125	AP005432.2	21.1467	-1.30626	0.24597	-5.31064	1.09e-07	3.72e-06	DOWN
1126	CCDC153	72.4545	-1.24493	0.234478	-5.30935	1.1e-07	3.74e-06	DOWN
1127	LIPT1	232.683	-0.542498	0.10218	-5.30927	1.1e-07	3.74e-06	NOT
1128	NTN5	38.3834	-1.14789	0.216229	-5.30867	1.1e-07	3.75e-06	DOWN
1129	ASIC1	2767.44	1.1361	0.214026	5.30822	1.11e-07	3.75e-06	UP
1130	DCTN1	6157.11	0.565576	0.106568	5.30719	1.11e-07	3.77e-06	NOT
1131	RARRES1	376.283	-1.73622	0.327149	-5.30711	1.11e-07	3.77e-06	DOWN
1132	CORO1C	9560.63	0.571304	0.107685	5.3053	1.12e-07	3.8e-06	NOT
1133	SPATA20	2814.46	-0.749875	0.141365	-5.30452	1.13e-07	3.81e-06	NOT
1134	MTHFS	29.994	-0.788573	0.148665	-5.30436	1.13e-07	3.81e-06	NOT
1135	MGST1	4215.02	-1.30834	0.246653	-5.30436	1.13e-07	3.81e-06	DOWN
1136	FYN	12509.6	0.689941	0.130086	5.30373	1.13e-07	3.82e-06	NOT
1137	KRT18	92.2418	-1.59466	0.30077	-5.30192	1.15e-07	3.86e-06	DOWN
1138	CXCR1	65.8721	-2.13206	0.402172	-5.30135	1.15e-07	3.87e-06	DOWN
1139	TGFBRAP1	1502.61	0.477399	0.090061	5.30083	1.15e-07	3.87e-06	NOT
1140	MFN2	5536.61	0.400368	0.0755326	5.3006	1.15e-07	3.87e-06	NOT
1141	HHEX	287.866	-0.784383	0.147997	-5.29998	1.16e-07	3.88e-06	NOT
1142	IGHV4-34	24.365	-3.07596	0.580398	-5.29974	1.16e-07	3.88e-06	DOWN
1143	IGHG1	3126.69	-2.76224	0.521211	-5.29965	1.16e-07	3.88e-06	DOWN
1144	CCSAP	1876.33	0.682313	0.12876	5.29909	1.16e-07	3.89e-06	NOT
1145	GDAP1L1	744.529	1.60991	0.303822	5.29887	1.17e-07	3.89e-06	UP
1146	APOBEC3G	683.671	-1.02348	0.193159	-5.29866	1.17e-07	3.9e-06	DOWN
1147	OCIAD2	3234.97	-1.38864	0.262082	-5.29847	1.17e-07	3.9e-06	DOWN
1148	ARL14EPL	9.77999	-2.196	0.41449	-5.29809	1.17e-07	3.9e-06	DOWN
1149	FAM87B	20.7934	-1.00419	0.189594	-5.29654	1.18e-07	3.93e-06	DOWN
1150	STAP2	230.292	-0.75911	0.143372	-5.2947	1.19e-07	3.97e-06	NOT
1151	GSDMD	1772.27	-1.06147	0.200539	-5.29308	1.2e-07	4e-06	DOWN
1152	AC007405.2	39.2184	1.56433	0.295555	5.29286	1.2e-07	4e-06	UP
1153	UBQLN4P1	35.0933	0.714891	0.13509	5.29195	1.21e-07	4.02e-06	NOT
1154	LHX2	962.518	1.01062	0.191024	5.29054	1.22e-07	4.04e-06	UP
1155	MTX1	719.983	-0.423187	0.080009	-5.28924	1.23e-07	4.07e-06	NOT
1156	PSORS1C2	5.21053	-1.94372	0.367544	-5.28838	1.23e-07	4.09e-06	DOWN
1157	AL136114.1	13.307	2.22974	0.421685	5.28769	1.24e-07	4.1e-06	UP
1158	UNC13D	633.307	-0.733297	0.138697	-5.28704	1.24e-07	4.11e-06	NOT
1159	CD8B	45.5737	-1.62976	0.30828	-5.28664	1.25e-07	4.11e-06	DOWN
1160	LINC01828	1.75262	-2.33671	0.442015	-5.28649	1.25e-07	4.11e-06	DOWN
1161	DYNLRB2	82.1802	-1.67496	0.31686	-5.2861	1.25e-07	4.12e-06	DOWN
1162	TNFSF13	259.707	-0.763549	0.144445	-5.28607	1.25e-07	4.12e-06	NOT
1163	RBKS	159.351	-0.727253	0.137594	-5.28551	1.25e-07	4.13e-06	NOT
1164	GTF2A1	1822.8	0.444492	0.0841093	5.2847	1.26e-07	4.14e-06	NOT
1165	C1RL	1702.16	-1.02492	0.193996	-5.28319	1.27e-07	4.17e-06	DOWN
1166	LRRC8E	3.43816	-1.7858	0.338035	-5.28289	1.27e-07	4.17e-06	DOWN
1167	SBSPON	362.231	-1.9651	0.372139	-5.28056	1.29e-07	4.22e-06	DOWN
1168	DSE	1340.45	-0.983333	0.18627	-5.27908	1.3e-07	4.25e-06	NOT
1169	CTSB	64894.3	-1.01004	0.191411	-5.27681	1.31e-07	4.3e-06	DOWN
1170	SIT1	32.7594	-1.47325	0.279211	-5.27647	1.32e-07	4.31e-06	DOWN
1171	B9D2	265.416	-0.766085	0.145218	-5.27542	1.32e-07	4.33e-06	NOT
1172	TTC29	26.3998	-1.64518	0.311869	-5.27522	1.33e-07	4.33e-06	DOWN
1173	AL512625.2	48.7272	1.18483	0.224609	5.27511	1.33e-07	4.33e-06	UP
1174	AP001363.2	12.6167	-1.1658	0.221001	-5.27507	1.33e-07	4.33e-06	DOWN
1175	S1PR4	51.9165	-1.17445	0.222744	-5.27264	1.34e-07	4.38e-06	DOWN
1176	LINC01426	125.338	-1.25667	0.238362	-5.2721	1.35e-07	4.39e-06	DOWN
1177	Z98257.1	25.0845	-1.72171	0.32662	-5.27128	1.35e-07	4.41e-06	DOWN
1178	TLCD3B	481.767	1.4242	0.270262	5.26971	1.37e-07	4.44e-06	UP
1179	NEURL1B	1547.79	0.912411	0.173175	5.26871	1.37e-07	4.46e-06	NOT
1180	SRP14-AS1	381.963	-0.854064	0.162103	-5.26866	1.37e-07	4.46e-06	NOT
1181	EMB	583.18	-1.26208	0.239608	-5.26725	1.38e-07	4.49e-06	DOWN
1182	CCS	1147.83	-0.444929	0.0844903	-5.26604	1.39e-07	4.51e-06	NOT
1183	PAPPA	123.006	-1.88162	0.357323	-5.26589	1.4e-07	4.51e-06	DOWN
1184	TMEM272	20.3995	1.71988	0.326619	5.26573	1.4e-07	4.51e-06	UP
1185	IGSF9B	2408.24	1.33887	0.254282	5.26531	1.4e-07	4.52e-06	UP
1186	TBCD	3285.38	0.47224	0.08971	5.26407	1.41e-07	4.55e-06	NOT
1187	NAT1	132.258	-0.89717	0.170437	-5.26395	1.41e-07	4.55e-06	NOT
1188	FAM13C	376.982	0.806517	0.15328	5.26173	1.43e-07	4.6e-06	NOT
1189	SEPHS1	2307.11	0.472487	0.0898124	5.26082	1.43e-07	4.62e-06	NOT
1190	CENPO	666.236	0.564127	0.10724	5.26041	1.44e-07	4.62e-06	NOT
1191	TRIM51JP	1.82177	-2.10673	0.400533	-5.25983	1.44e-07	4.63e-06	DOWN
1192	TERF2	1727.4	0.347368	0.06607	5.25758	1.46e-07	4.69e-06	NOT
1193	TSPAN4	1379.75	-0.609561	0.115954	-5.2569	1.47e-07	4.7e-06	NOT
1194	ENAH	7058.38	0.617803	0.11754	5.2561	1.47e-07	4.72e-06	NOT
1195	ORM1	11.2283	-2.6131	0.497416	-5.25334	1.49e-07	4.78e-06	DOWN
1196	ARPP21	618.936	1.38312	0.263306	5.25291	1.5e-07	4.79e-06	UP
1197	SLC39A13	2018.75	-0.471734	0.0898053	-5.25285	1.5e-07	4.79e-06	NOT
1198	FAH	1009.84	-0.791061	0.150598	-5.25281	1.5e-07	4.79e-06	NOT
1199	FAM234B	1053.17	0.63436	0.120771	5.25261	1.5e-07	4.79e-06	NOT
1200	NDRG3	3051.42	0.528018	0.100542	5.25171	1.51e-07	4.81e-06	NOT
1201	MARCO	516.377	-2.43839	0.464533	-5.24911	1.53e-07	4.87e-06	DOWN
1202	AL162171.3	26.3091	0.972676	0.185326	5.24846	1.53e-07	4.88e-06	NOT
1203	PCOLCE	4446.02	-1.8479	0.352129	-5.2478	1.54e-07	4.9e-06	DOWN
1204	AC096677.1	65.1837	-1.00553	0.191672	-5.24612	1.55e-07	4.94e-06	DOWN
1205	ZNF846	293.35	-0.528656	0.100775	-5.24593	1.55e-07	4.94e-06	NOT
1206	LINC00973	4.57742	-2.24277	0.427703	-5.24376	1.57e-07	4.99e-06	DOWN
1207	AC105118.1	6.72297	-2.03834	0.388759	-5.24319	1.58e-07	5e-06	DOWN
1208	ZNF295-AS1	61.6757	-1.11748	0.213132	-5.24312	1.58e-07	5e-06	DOWN
1209	HLTF	985.969	0.638048	0.121718	5.24203	1.59e-07	5.03e-06	NOT
1210	AL031658.2	5.39841	2.71202	0.517645	5.23914	1.61e-07	5.1e-06	UP
1211	SPIDR	2237.19	-0.383407	0.0731826	-5.23905	1.61e-07	5.1e-06	NOT
1212	TPD52L2	5408.83	-0.3993	0.0762412	-5.23733	1.63e-07	5.14e-06	NOT
1213	AC026801.2	64.0142	-1.11494	0.212942	-5.23589	1.64e-07	5.18e-06	DOWN
1214	NF1	3157.05	0.621586	0.118754	5.23424	1.66e-07	5.22e-06	NOT
1215	NLRP12	28.003	-1.41769	0.27088	-5.23363	1.66e-07	5.24e-06	DOWN
1216	IGFBP4	7038.9	-1.21663	0.232479	-5.23328	1.67e-07	5.24e-06	DOWN
1217	KRTCAP3	41.7125	-1.00234	0.191573	-5.23215	1.68e-07	5.27e-06	DOWN
1218	XCL2	8.25584	-1.53039	0.292554	-5.23114	1.68e-07	5.29e-06	DOWN
1219	GEMIN7	21.7282	-0.692765	0.13244	-5.23078	1.69e-07	5.3e-06	NOT
1220	SNAP91	942.323	1.83229	0.350325	5.23027	1.69e-07	5.31e-06	UP
1221	LINC02393	12.1261	-2.5789	0.493132	-5.22964	1.7e-07	5.32e-06	DOWN
1222	PAK3	545.952	1.42617	0.272727	5.22932	1.7e-07	5.33e-06	UP
1223	CSPG5	7590.24	1.40325	0.268388	5.22845	1.71e-07	5.35e-06	UP
1224	AC013470.2	18.3403	-2.38374	0.455922	-5.22838	1.71e-07	5.35e-06	DOWN
1225	SMC3	1980.42	0.64327	0.123081	5.22639	1.73e-07	5.4e-06	NOT
1226	IGLV8-61	18.7557	-3.60236	0.689353	-5.22572	1.73e-07	5.42e-06	DOWN
1227	LARS2	1627.3	0.509871	0.0975794	5.22519	1.74e-07	5.43e-06	NOT
1228	SCN3B	1005.34	1.58715	0.303771	5.22482	1.74e-07	5.43e-06	UP
1229	RNASE3	62.4622	-1.51847	0.290627	-5.22481	1.74e-07	5.43e-06	DOWN
1230	AC136475.5	23.1436	-1.26296	0.241767	-5.2239	1.75e-07	5.45e-06	DOWN
1231	AL136304.1	7.65228	-1.0749	0.205768	-5.22385	1.75e-07	5.45e-06	DOWN
1232	SMPDL3A	559.246	-0.905312	0.173314	-5.22353	1.76e-07	5.45e-06	NOT
1233	RPRM	426.524	1.94753	0.372841	5.2235	1.76e-07	5.45e-06	UP
1234	LINC02199	83.6851	1.5862	0.30369	5.22311	1.76e-07	5.46e-06	UP
1235	CD3D	58.5777	-1.55094	0.297034	-5.22144	1.78e-07	5.5e-06	DOWN
1236	GCHFR	8.71023	-1.10133	0.210935	-5.22117	1.78e-07	5.51e-06	DOWN
1237	CHI3L1	194184	-1.93361	0.370353	-5.22099	1.78e-07	5.51e-06	DOWN
1238	SUSD5	419.652	1.83486	0.351491	5.22023	1.79e-07	5.52e-06	UP
1239	RSPO4	60.0576	-1.6775	0.321372	-5.2198	1.79e-07	5.53e-06	DOWN
1240	AL157895.1	11.8825	-1.92909	0.369574	-5.21977	1.79e-07	5.53e-06	DOWN
1241	NLRP6	13.0642	-1.65706	0.317483	-5.21935	1.8e-07	5.54e-06	DOWN
1242	CEBPD	3644.97	-1.02333	0.196109	-5.21819	1.81e-07	5.57e-06	DOWN
1243	TOX3	466.548	1.60911	0.308377	5.21799	1.81e-07	5.57e-06	UP
1244	DOK1	1029.82	-0.525271	0.100722	-5.21505	1.84e-07	5.65e-06	NOT
1245	COL1A1	36056.8	-2.13764	0.409959	-5.21428	1.85e-07	5.67e-06	DOWN
1246	PPME1	2875.1	0.358405	0.0687545	5.21281	1.86e-07	5.71e-06	NOT
1247	SAMD8	2201.75	0.523174	0.100385	5.21165	1.87e-07	5.74e-06	NOT
1248	LEPROT	4255.31	-0.479985	0.0921166	-5.21063	1.88e-07	5.77e-06	NOT
1249	AC004951.4	15.2811	-0.861517	0.16534	-5.21057	1.88e-07	5.77e-06	NOT
1250	RIPOR3	456.06	-1.31899	0.253161	-5.21007	1.89e-07	5.78e-06	DOWN
1251	CWC27	1083.08	0.301064	0.0577879	5.20982	1.89e-07	5.78e-06	NOT
1252	AC145098.2	41.5316	-1.35642	0.260508	-5.20685	1.92e-07	5.87e-06	DOWN
1253	CCDC154	54.8441	-1.33017	0.255476	-5.20664	1.92e-07	5.87e-06	DOWN
1254	PEG3	523.897	1.58427	0.304403	5.20452	1.95e-07	5.94e-06	UP
1255	SLC8A2	406.679	1.91194	0.367378	5.20427	1.95e-07	5.94e-06	UP
1256	MTOR	2891.73	0.516855	0.0993459	5.20258	1.97e-07	5.99e-06	NOT
1257	AC116353.6	17.9312	-1.33661	0.256931	-5.20221	1.97e-07	6e-06	DOWN
1258	JAML	177.798	-1.41883	0.272814	-5.20074	1.98e-07	6.04e-06	DOWN
1259	CDK17	1827.73	0.409216	0.0786853	5.20067	1.99e-07	6.04e-06	NOT
1260	DDB1	11624.4	0.38033	0.0731432	5.1998	1.99e-07	6.06e-06	NOT
1261	C1QB	22398.3	-1.16739	0.224545	-5.19891	2e-07	6.08e-06	DOWN
1262	TRADD	555.2	-0.633449	0.121867	-5.19785	2.02e-07	6.11e-06	NOT
1263	IGF1	37.459	-1.22213	0.235127	-5.19773	2.02e-07	6.11e-06	DOWN
1264	AL604028.1	115.329	-0.461606	0.0888181	-5.19721	2.02e-07	6.13e-06	NOT
1265	DYNLL2	7082.25	0.588982	0.113332	5.19696	2.03e-07	6.13e-06	NOT
1266	AL606500.1	35.6761	1.86062	0.358103	5.19576	2.04e-07	6.16e-06	UP
1267	AC006230.1	42.2714	-1.10003	0.21175	-5.19495	2.05e-07	6.19e-06	DOWN
1268	DSCAM	1140.95	1.4141	0.272249	5.19414	2.06e-07	6.2e-06	UP
1269	BEST4	115.505	-1.24899	0.240464	-5.19408	2.06e-07	6.2e-06	DOWN
1270	NMNAT2	844.756	1.48477	0.285883	5.19364	2.06e-07	6.21e-06	UP
1271	LINC02422	10.7813	-0.857795	0.165179	-5.19311	2.07e-07	6.23e-06	NOT
1272	PRLHR	18.283	2.23471	0.43047	5.19133	2.09e-07	6.28e-06	UP
1273	LCA5L	133.778	-1.14121	0.21986	-5.19059	2.1e-07	6.3e-06	DOWN
1274	MYO10	5698.44	0.746249	0.14379	5.18986	2.1e-07	6.32e-06	NOT
1275	SYT6	487.541	1.51044	0.29122	5.18659	2.14e-07	6.43e-06	UP
1276	MAP3K14	861.513	-0.612971	0.118199	-5.18594	2.15e-07	6.45e-06	NOT
1277	G0S2	426.564	-1.43104	0.275961	-5.18566	2.15e-07	6.45e-06	DOWN
1278	MINDY4	44.1375	-0.965254	0.186156	-5.18517	2.16e-07	6.46e-06	NOT
1279	PODNL1	319.468	-1.78519	0.344329	-5.18455	2.17e-07	6.48e-06	DOWN
1280	STXBP2	445.494	-0.909337	0.175409	-5.18408	2.17e-07	6.49e-06	NOT
1281	LINC00933	15.4455	-1.10189	0.212639	-5.18198	2.2e-07	6.56e-06	DOWN
1282	FST	360.824	-1.83083	0.353314	-5.18188	2.2e-07	6.56e-06	DOWN
1283	KIF5B	5356.37	0.518267	0.100021	5.18158	2.2e-07	6.56e-06	NOT
1284	VDR	210.091	-1.7071	0.329466	-5.1814	2.2e-07	6.56e-06	DOWN
1285	RTN3P1	64.1966	0.766567	0.147975	5.18037	2.21e-07	6.6e-06	NOT
1286	CIAO2A	1867.7	-0.631661	0.121951	-5.17961	2.22e-07	6.62e-06	NOT
1287	KCNH7	33.9969	1.87343	0.361749	5.17881	2.23e-07	6.64e-06	UP
1288	GTSF1	31.6724	-1.21055	0.233879	-5.17594	2.27e-07	6.74e-06	DOWN
1289	HDAC4-AS1	30.4281	-1.04687	0.202282	-5.1753	2.28e-07	6.75e-06	DOWN
1290	ELMOD3	965.309	-0.480341	0.0928148	-5.17526	2.28e-07	6.75e-06	NOT
1291	LINC00243	3.20788	-1.6846	0.32552	-5.1751	2.28e-07	6.75e-06	DOWN
1292	AGPAT2	776.421	-0.908592	0.175583	-5.17472	2.28e-07	6.76e-06	NOT
1293	TMEM14C	5066.22	-0.667215	0.12894	-5.17461	2.28e-07	6.76e-06	NOT
1294	BMERB1	3924.78	0.69221	0.133828	5.17238	2.31e-07	6.83e-06	NOT
1295	AP006219.3	4.94748	1.79428	0.346897	5.17237	2.31e-07	6.83e-06	UP
1296	RCOR2	1107.2	1.42956	0.27651	5.17001	2.34e-07	6.91e-06	UP
1297	ZBTB8B	142.794	1.01107	0.195586	5.16947	2.35e-07	6.93e-06	UP
1298	ADD1	13499	0.347846	0.0672933	5.16911	2.35e-07	6.94e-06	NOT
1299	AC022613.1	138.898	-1.18201	0.228734	-5.16763	2.37e-07	6.98e-06	DOWN
1300	TACC2	957.912	0.732802	0.141923	5.16336	2.43e-07	7.14e-06	NOT
1301	KIAA0232	2402.15	0.446462	0.0864863	5.16223	2.44e-07	7.17e-06	NOT
1302	CD33	435.871	-1.07826	0.208874	-5.16222	2.44e-07	7.17e-06	DOWN
1303	ARL11	199.892	-1.13423	0.219721	-5.16212	2.44e-07	7.17e-06	DOWN
1304	AC027559.1	25.8083	-1.75694	0.34042	-5.16109	2.46e-07	7.21e-06	DOWN
1305	KDM3B	3780.14	0.424492	0.0822577	5.16052	2.46e-07	7.22e-06	NOT
1306	AC068533.2	6.6004	-1.57871	0.305924	-5.16047	2.46e-07	7.22e-06	DOWN
1307	CASK	3309.33	0.587899	0.113931	5.16012	2.47e-07	7.23e-06	NOT
1308	DHX9	7994.92	0.410276	0.0795197	5.15943	2.48e-07	7.25e-06	NOT
1309	TRIP10	1311.35	-0.645077	0.125045	-5.15877	2.49e-07	7.27e-06	NOT
1310	CLSTN2	1524.72	1.39415	0.27026	5.15855	2.49e-07	7.27e-06	UP
1311	CTSL	7875.8	-0.926324	0.179739	-5.15371	2.55e-07	7.46e-06	NOT
1312	XKR4	352.168	1.65495	0.32119	5.15254	2.57e-07	7.5e-06	UP
1313	LIPN	8.80741	-1.91826	0.37237	-5.15149	2.58e-07	7.53e-06	DOWN
1314	BATF	80.8211	-1.25463	0.243566	-5.1511	2.59e-07	7.54e-06	DOWN
1315	AL096865.1	16.7822	-1.50317	0.29202	-5.14749	2.64e-07	7.68e-06	DOWN
1316	NLGN3	5523.43	1.14591	0.222632	5.14709	2.65e-07	7.69e-06	UP
1317	TP63	94.063	-2.10705	0.409392	-5.14677	2.65e-07	7.7e-06	DOWN
1318	YIPF2	1373.92	-0.53686	0.104339	-5.14533	2.67e-07	7.75e-06	NOT
1319	AC060766.4	19.1958	-1.02517	0.199249	-5.14517	2.67e-07	7.76e-06	DOWN
1320	SUZ12	1602.99	0.426432	0.0828895	5.14458	2.68e-07	7.77e-06	NOT
1321	KCNK3	234.938	1.32486	0.257534	5.14441	2.68e-07	7.77e-06	UP
1322	MIEF1	2349.41	0.473883	0.092119	5.14425	2.69e-07	7.77e-06	NOT
1323	AL365181.2	80.52	-1.06646	0.207314	-5.14414	2.69e-07	7.77e-06	DOWN
1324	AC083829.1	12.7239	-0.934191	0.181604	-5.14412	2.69e-07	7.77e-06	NOT
1325	RNFT2	792.602	0.785403	0.152727	5.14254	2.71e-07	7.83e-06	NOT
1326	QPCTL	652.501	-0.713286	0.138714	-5.14213	2.72e-07	7.84e-06	NOT
1327	ZNF41	519.235	0.368371	0.0716516	5.14114	2.73e-07	7.88e-06	NOT
1328	CD177	8.85923	-2.37857	0.462753	-5.14004	2.75e-07	7.92e-06	DOWN
1329	RARG	627.2	-0.914531	0.177932	-5.13977	2.75e-07	7.92e-06	NOT
1330	NCKAP5	403.964	0.835245	0.16254	5.13871	2.77e-07	7.96e-06	NOT
1331	STPG3-AS1	10.9395	-1.76534	0.343542	-5.13866	2.77e-07	7.96e-06	DOWN
1332	ZXDB	642.875	0.468156	0.0911102	5.13834	2.77e-07	7.96e-06	NOT
1333	BAIAP2L1	44.6313	-1.2814	0.249401	-5.1379	2.78e-07	7.97e-06	DOWN
1334	HR	819.058	1.15471	0.224745	5.13786	2.78e-07	7.97e-06	UP
1335	EMILIN1	4844.55	-1.31946	0.256822	-5.13764	2.78e-07	7.98e-06	DOWN
1336	DDN	459.676	1.99136	0.387617	5.13743	2.79e-07	7.98e-06	UP
1337	AC053503.1	11.3472	-1.05939	0.206235	-5.13684	2.79e-07	8e-06	DOWN
1338	LSM11	347.891	0.494621	0.0962983	5.13634	2.8e-07	8.01e-06	NOT
1339	HECW1	187.068	1.68012	0.327107	5.13629	2.8e-07	8.01e-06	UP
1340	CTIF	2045.96	0.697492	0.135831	5.13498	2.82e-07	8.05e-06	NOT
1341	IQANK1	28.8163	-1.90082	0.370172	-5.13497	2.82e-07	8.05e-06	DOWN
1342	SLC22A16	8.14621	-1.59629	0.310921	-5.13408	2.84e-07	8.09e-06	DOWN
1343	TFF3	27.3954	-2.01302	0.392112	-5.13378	2.84e-07	8.09e-06	DOWN
1344	IGLV3-19	92.0013	-3.13737	0.611133	-5.1337	2.84e-07	8.09e-06	DOWN
1345	AC112777.1	77.8492	1.16204	0.226363	5.13355	2.84e-07	8.09e-06	UP
1346	KLHL11	208.99	0.761679	0.148434	5.13143	2.88e-07	8.18e-06	NOT
1347	CABIN1	3987.85	0.641648	0.125058	5.13078	2.89e-07	8.2e-06	NOT
1348	EPHX3	42.8633	-1.29478	0.252381	-5.13026	2.89e-07	8.21e-06	DOWN
1349	TDRD10	21.7458	-1.19191	0.232337	-5.13009	2.9e-07	8.21e-06	DOWN
1350	AL078600.1	3.63622	-1.38364	0.269712	-5.13007	2.9e-07	8.21e-06	DOWN
1351	KRTAP5-10	8.03424	-1.41307	0.275487	-5.12933	2.91e-07	8.24e-06	DOWN
1352	MIR7158	2.1041	2.65012	0.516793	5.12802	2.93e-07	8.29e-06	UP
1353	CLIP3	8729.74	0.646499	0.12611	5.12648	2.95e-07	8.35e-06	NOT
1354	AL357033.4	30.479	-1.00683	0.19641	-5.12618	2.96e-07	8.36e-06	DOWN
1355	KIF1A	10821	1.27564	0.248865	5.12584	2.96e-07	8.37e-06	UP
1356	NHLH1	233.306	2.01207	0.392599	5.12501	2.98e-07	8.4e-06	UP
1357	FBLN1	5835.29	-1.67418	0.326696	-5.12457	2.98e-07	8.41e-06	DOWN
1358	LEF1-AS1	57.6527	-1.31775	0.257153	-5.12438	2.99e-07	8.41e-06	DOWN
1359	AC108097.1	1.13964	-2.70743	0.528422	-5.1236	3e-07	8.44e-06	DOWN
1360	SPTLC3	267.977	-1.0678	0.208411	-5.12355	3e-07	8.44e-06	DOWN
1361	AP003774.2	5.14061	-1.08047	0.210913	-5.1228	3.01e-07	8.46e-06	DOWN
1362	MGAT5B	710.007	1.26676	0.247284	5.12271	3.01e-07	8.46e-06	UP
1363	IGHV1-18	54.2573	-3.3426	0.652544	-5.12241	3.02e-07	8.47e-06	DOWN
1364	HIP1	5364.95	0.853706	0.166692	5.12145	3.03e-07	8.51e-06	NOT
1365	LINC01703	32.2608	-0.853363	0.166639	-5.12102	3.04e-07	8.52e-06	NOT
1366	UBQLN4	3097.5	0.490394	0.0957746	5.12029	3.05e-07	8.55e-06	NOT
1367	TMOD2	3853.94	0.837038	0.163504	5.11936	3.07e-07	8.58e-06	NOT
1368	CXCL14	4485.79	-1.72067	0.336151	-5.11874	3.08e-07	8.6e-06	DOWN
1369	AKR1B10	32.0609	-2.08522	0.407425	-5.11805	3.09e-07	8.63e-06	DOWN
1370	ARHGAP9	475.078	-0.888343	0.173575	-5.11791	3.09e-07	8.63e-06	NOT
1371	CXCL8	2595.79	-1.96652	0.38426	-5.11768	3.09e-07	8.63e-06	DOWN
1372	COX14	1020.73	-0.771776	0.15081	-5.11755	3.1e-07	8.63e-06	NOT
1373	CLIC1	11028.1	-0.821803	0.160665	-5.115	3.14e-07	8.75e-06	NOT
1374	RIPOR3-AS1	1.60288	-1.9496	0.381269	-5.11345	3.16e-07	8.81e-06	DOWN
1375	PRR33	29.9794	-1.37915	0.269716	-5.11335	3.17e-07	8.81e-06	DOWN
1376	LHX8	14.3612	-5.18424	1.01395	-5.11292	3.17e-07	8.82e-06	DOWN
1377	GTPBP1	2555.05	0.569619	0.111417	5.11251	3.18e-07	8.84e-06	NOT
1378	PLEKHN1	12.5608	-1.50004	0.293548	-5.11004	3.22e-07	8.95e-06	DOWN
1379	MT2P1	155.389	-1.19181	0.233289	-5.10872	3.24e-07	9e-06	DOWN
1380	CTSZ	7175.81	-1.10637	0.216568	-5.10865	3.24e-07	9e-06	DOWN
1381	OLFML1	286.464	-1.327	0.259763	-5.1085	3.25e-07	9e-06	DOWN
1382	UBXN11	1378.96	-0.673429	0.131863	-5.10702	3.27e-07	9.06e-06	NOT
1383	DKKL1	30.1055	-1.55428	0.304351	-5.10685	3.28e-07	9.06e-06	DOWN
1384	ACTL6B	396.976	1.93955	0.379882	5.10566	3.3e-07	9.12e-06	UP
1385	RALGPS1	811.388	0.863892	0.169218	5.10519	3.3e-07	9.13e-06	NOT
1386	PLB1	465.388	-1.00071	0.196032	-5.10484	3.31e-07	9.14e-06	DOWN
1387	SHISA9	517.04	1.47086	0.288152	5.10445	3.32e-07	9.15e-06	UP
1388	AC136632.2	7.24777	-0.904175	0.177149	-5.10403	3.32e-07	9.17e-06	NOT
1389	TMEM238	24.3072	-1.02573	0.201065	-5.10148	3.37e-07	9.29e-06	DOWN
1390	POGK	3510.27	0.422721	0.0828668	5.10121	3.37e-07	9.29e-06	NOT
1391	NTAN1	588.624	-0.515348	0.101038	-5.10052	3.39e-07	9.32e-06	NOT
1392	DLX5	284.758	2.17952	0.427387	5.09965	3.4e-07	9.36e-06	UP
1393	OST4	3484	-0.651274	0.127716	-5.09938	3.41e-07	9.36e-06	NOT
1394	SMOC1	4915.75	2.0867	0.40928	5.09846	3.42e-07	9.4e-06	UP
1395	KBTBD6	1188.23	0.593076	0.116343	5.09767	3.44e-07	9.43e-06	NOT
1396	PIP4K2C	3109.78	1.30014	0.255113	5.09636	3.46e-07	9.49e-06	UP
1397	TLK2	1440.36	0.332537	0.0652653	5.09515	3.48e-07	9.55e-06	NOT
1398	MED13	2820.67	0.464563	0.0912113	5.09326	3.52e-07	9.64e-06	NOT
1399	HEMK1	1026.85	-0.593368	0.116508	-5.09295	3.53e-07	9.64e-06	NOT
1400	ZFYVE19	1005.89	-0.441796	0.086764	-5.09193	3.54e-07	9.69e-06	NOT
1401	DRD2	166.648	1.48645	0.291951	5.09143	3.55e-07	9.71e-06	UP
1402	IFITM3P6	17.2937	-1.13695	0.223361	-5.09018	3.58e-07	9.76e-06	DOWN
1403	DNAJC18	2023.8	0.508168	0.0998354	5.09006	3.58e-07	9.76e-06	NOT
1404	ASL	662.572	-0.616844	0.121189	-5.08994	3.58e-07	9.76e-06	NOT
1405	SRCIN1	1168.6	1.29206	0.253856	5.08973	3.59e-07	9.77e-06	UP
1406	TNFAIP3	1110.77	-1.09362	0.214943	-5.08797	3.62e-07	9.85e-06	DOWN
1407	KIAA1549L	1106.65	1.01246	0.199007	5.08757	3.63e-07	9.86e-06	UP
1408	SYT4	463.463	2.0286	0.398825	5.08645	3.65e-07	9.92e-06	UP
1409	STMN2	3086.54	2.04405	0.401901	5.08595	3.66e-07	9.94e-06	UP
1410	SLC7A1	3396.64	0.664141	0.130593	5.08559	3.66e-07	9.95e-06	NOT
1411	SCD	16745.8	0.89669	0.176351	5.08468	3.68e-07	9.99e-06	NOT
1412	AC023762.1	1.76998	2.26223	0.444967	5.08404	3.69e-07	1e-05	UP
1413	LY86	1156.79	-1.12481	0.221272	-5.08337	3.71e-07	1e-05	DOWN
1414	SSTR2	387.685	1.28287	0.252416	5.08236	3.73e-07	1.01e-05	UP
1415	AC139795.3	22.9471	-0.928786	0.182758	-5.08205	3.73e-07	1.01e-05	NOT
1416	PCDHGA12	163.665	1.78138	0.350605	5.08087	3.76e-07	1.02e-05	UP
1417	FCHSD2	2137.07	0.459161	0.0903939	5.07955	3.78e-07	1.02e-05	NOT
1418	CH17-340M24.3	199.912	-0.661196	0.130172	-5.07941	3.79e-07	1.02e-05	NOT
1419	PRRX1	4704.16	-0.747132	0.147107	-5.07885	3.8e-07	1.02e-05	NOT
1420	CCP110	1157.38	0.593282	0.116857	5.077	3.83e-07	1.03e-05	NOT
1421	CFB	42.5829	-1.30559	0.25716	-5.07696	3.84e-07	1.03e-05	DOWN
1422	PHF6	1546.33	0.461366	0.0908756	5.0769	3.84e-07	1.03e-05	NOT
1423	NCAN	16545.4	1.4669	0.288956	5.07655	3.84e-07	1.03e-05	UP
1424	LINC01914	10.0687	-1.61732	0.318627	-5.07591	3.86e-07	1.04e-05	DOWN
1425	ADAM23	1864.74	0.723627	0.142579	5.07526	3.87e-07	1.04e-05	NOT
1426	SVOP	276.53	2.096	0.413079	5.07408	3.89e-07	1.04e-05	UP
1427	PTPN11	7685.62	0.622492	0.1227	5.07329	3.91e-07	1.05e-05	NOT
1428	AC061992.2	52.702	-1.29507	0.255292	-5.0729	3.92e-07	1.05e-05	DOWN
1429	ZNF148	1963.09	0.383625	0.075638	5.07185	3.94e-07	1.05e-05	NOT
1430	AC104574.2	22.1088	-1.95506	0.385472	-5.07184	3.94e-07	1.05e-05	DOWN
1431	AC104009.1	5.86119	2.59751	0.512172	5.07157	3.95e-07	1.06e-05	UP
1432	LIMA1	6230.02	0.829765	0.163731	5.06785	4.02e-07	1.08e-05	NOT
1433	SLC66A1L	11.8945	-1.67917	0.331372	-5.06731	4.03e-07	1.08e-05	DOWN
1434	IGLV3-21	133.303	-3.29919	0.651116	-5.06698	4.04e-07	1.08e-05	DOWN
1435	EWSAT1	20.0109	-1.79931	0.355111	-5.0669	4.04e-07	1.08e-05	DOWN
1436	SNAI2	817.204	-1.58322	0.312485	-5.06654	4.05e-07	1.08e-05	DOWN
1437	LCORL	529.663	0.460465	0.0908845	5.06649	4.05e-07	1.08e-05	NOT
1438	SRPX2	2209.56	-1.37526	0.271459	-5.06619	4.06e-07	1.08e-05	DOWN
1439	AC004921.1	17.0359	-1.29401	0.255436	-5.0659	4.06e-07	1.08e-05	DOWN
1440	C15orf40	816.893	-0.436883	0.0862713	-5.06407	4.1e-07	1.09e-05	NOT
1441	AL356417.2	8.77567	-2.22921	0.44021	-5.06397	4.11e-07	1.09e-05	DOWN
1442	CATSPERB	13.2799	-1.69367	0.334573	-5.06218	4.14e-07	1.1e-05	DOWN
1443	COL12A1	1617.16	-1.82476	0.360488	-5.06191	4.15e-07	1.1e-05	DOWN
1444	MOB1A	4996.44	-0.499304	0.0986727	-5.0602	4.19e-07	1.11e-05	NOT
1445	SREBF2-AS1	13.4104	0.89243	0.176368	5.06005	4.19e-07	1.11e-05	NOT
1446	ACSF2	846.296	-0.715834	0.141474	-5.05983	4.2e-07	1.11e-05	NOT
1447	CYSRT1	92.6162	-0.916556	0.181153	-5.05957	4.2e-07	1.11e-05	NOT
1448	STX1B	1345.81	1.28421	0.253884	5.05823	4.23e-07	1.12e-05	UP
1449	ACP5	389.967	-1.47325	0.291342	-5.05679	4.26e-07	1.13e-05	DOWN
1450	GNA15	461.941	-1.03877	0.20544	-5.0563	4.27e-07	1.13e-05	DOWN
1451	RUBCN	713.186	0.745069	0.147372	5.05569	4.29e-07	1.13e-05	NOT
1452	AFP	23.5162	-2.14664	0.424659	-5.05496	4.3e-07	1.13e-05	DOWN
1453	ARSF	248.673	-1.59773	0.31609	-5.05466	4.31e-07	1.14e-05	DOWN
1454	NPHP1	482.955	-0.635533	0.125753	-5.05384	4.33e-07	1.14e-05	NOT
1455	TNNI2	35.2284	-0.981472	0.194252	-5.05257	4.36e-07	1.15e-05	NOT
1456	GTF2I	1382.85	0.628623	0.124429	5.05207	4.37e-07	1.15e-05	NOT
1457	ANAPC16	2480.18	-0.543595	0.107621	-5.05101	4.39e-07	1.15e-05	NOT
1458	AC006058.4	57.8776	2.06201	0.408301	5.05021	4.41e-07	1.16e-05	UP
1459	FOLR2	1668.23	-1.44969	0.287085	-5.04967	4.43e-07	1.16e-05	DOWN
1460	ARHGEF25	729.215	1.36291	0.269938	5.04898	4.44e-07	1.16e-05	UP
1461	AL590822.3	68.754	-0.952389	0.188631	-5.04895	4.44e-07	1.16e-05	NOT
1462	CASC6	12.2	1.90532	0.377493	5.0473	4.48e-07	1.17e-05	UP
1463	DAB2IP	3372.25	0.599319	0.118752	5.0468	4.49e-07	1.18e-05	NOT
1464	HSPA12A	911.598	0.90806	0.179943	5.04636	4.5e-07	1.18e-05	NOT
1465	MCM10	346.381	1.09667	0.217422	5.04397	4.56e-07	1.19e-05	UP
1466	NAA35	1267.4	0.422894	0.0838551	5.04315	4.58e-07	1.2e-05	NOT
1467	KCNG1	240.394	-1.64501	0.326227	-5.04254	4.59e-07	1.2e-05	DOWN
1468	USP11	9501.81	0.462017	0.0916368	5.04183	4.61e-07	1.2e-05	NOT
1469	VIPR2	554.085	2.23513	0.443347	5.04148	4.62e-07	1.2e-05	UP
1470	ESR2	66.1966	-1.53434	0.304375	-5.04097	4.63e-07	1.21e-05	DOWN
1471	LMNTD2-AS1	7.86877	-1.82654	0.362399	-5.04013	4.65e-07	1.21e-05	DOWN
1472	SNHG26	112.858	-1.27142	0.252267	-5.03996	4.66e-07	1.21e-05	DOWN
1473	CCDC162P	32.9947	-1.48857	0.295479	-5.03783	4.71e-07	1.22e-05	DOWN
1474	JAK3	573.284	-1.1353	0.225374	-5.0374	4.72e-07	1.23e-05	DOWN
1475	GAB1	3113.24	0.718625	0.142672	5.03691	4.73e-07	1.23e-05	NOT
1476	LINC02432	35.9083	-1.47054	0.291962	-5.03673	4.74e-07	1.23e-05	DOWN
1477	APBA2	4634.04	0.744273	0.147832	5.03459	4.79e-07	1.24e-05	NOT
1478	SOX5	747.279	0.825428	0.164073	5.03086	4.88e-07	1.26e-05	NOT
1479	PATZ1	2090.27	0.58982	0.117286	5.0289	4.93e-07	1.28e-05	NOT
1480	TREML3P	30.2599	-1.63473	0.325131	-5.0279	4.96e-07	1.28e-05	DOWN
1481	HMGB3	2028.81	0.743263	0.147842	5.02742	4.97e-07	1.28e-05	NOT
1482	PCYT1B	958.462	0.783649	0.155876	5.0274	4.97e-07	1.28e-05	NOT
1483	SHANK2	287.266	1.59204	0.316681	5.02728	4.97e-07	1.28e-05	UP
1484	ACP3	82.1079	-1.37977	0.274514	-5.02623	5e-07	1.29e-05	DOWN
1485	SDC1	1533.66	-1.48161	0.294797	-5.02588	5.01e-07	1.29e-05	DOWN
1486	BX293535.1	18.0734	-1.15263	0.229338	-5.02588	5.01e-07	1.29e-05	DOWN
1487	MIRLET7A1HG	130.223	-0.871176	0.173352	-5.02548	5.02e-07	1.29e-05	NOT
1488	AC010207.1	19.2039	1.4328	0.285124	5.02518	5.03e-07	1.29e-05	UP
1489	NAAA	610.317	-0.729259	0.145165	-5.02364	5.07e-07	1.3e-05	NOT
1490	AC142381.3	16.8029	0.907061	0.180586	5.02288	5.09e-07	1.31e-05	NOT
1491	MIB1	2415.52	0.580485	0.115579	5.02241	5.1e-07	1.31e-05	NOT
1492	ACRBP	101.707	-0.837813	0.166829	-5.02199	5.11e-07	1.31e-05	NOT
1493	MYCL	340.953	1.13966	0.22695	5.02162	5.12e-07	1.31e-05	UP
1494	GSTP1	10673.4	-0.518323	0.10323	-5.02106	5.14e-07	1.32e-05	NOT
1495	AL357556.3	57.1896	0.726574	0.144724	5.02042	5.16e-07	1.32e-05	NOT
1496	KIAA1549	1525.54	0.981513	0.195537	5.01957	5.18e-07	1.32e-05	NOT
1497	TEKT4	4.38338	-2.28439	0.455131	-5.01919	5.19e-07	1.33e-05	DOWN
1498	PROX1	911.417	0.866214	0.172606	5.01844	5.21e-07	1.33e-05	NOT
1499	RPS6KB2	1026.6	-0.426671	0.0850304	-5.01787	5.22e-07	1.33e-05	NOT
1500	PRPF19	5560.73	0.325033	0.0647775	5.01769	5.23e-07	1.33e-05	NOT
1501	IGLC2	320.19	-2.60778	0.520053	-5.01445	5.32e-07	1.36e-05	DOWN
1502	TMEM229B	1378.33	0.874163	0.174332	5.01436	5.32e-07	1.36e-05	NOT
1503	HSF4	371.066	-1.34579	0.268524	-5.01181	5.39e-07	1.37e-05	DOWN
1504	FOXA2	12.2982	-2.6785	0.534504	-5.01119	5.41e-07	1.38e-05	DOWN
1505	HAUS6P1	5.82008	0.958169	0.191245	5.01016	5.44e-07	1.38e-05	NOT
1506	AP002851.1	34.0487	-1.13872	0.227308	-5.0096	5.45e-07	1.39e-05	DOWN
1507	COL13A1	187.453	-1.83485	0.36627	-5.00956	5.46e-07	1.39e-05	DOWN
1508	SELENOF	9722.06	-0.718436	0.143445	-5.00844	5.49e-07	1.39e-05	NOT
1509	CEP68	1459.83	0.463847	0.09262	5.00807	5.5e-07	1.39e-05	NOT
1510	STARD5	27.0157	-1.14119	0.227882	-5.00782	5.5e-07	1.4e-05	DOWN
1511	ZNF541	35.2839	-1.57912	0.315366	-5.00726	5.52e-07	1.4e-05	DOWN
1512	SYNPO2L	28.4504	1.18925	0.23752	5.00695	5.53e-07	1.4e-05	UP
1513	NSF	3041	0.597768	0.119402	5.00635	5.55e-07	1.4e-05	NOT
1514	TMEM179B	1030.69	-0.525	0.104871	-5.00617	5.55e-07	1.4e-05	NOT
1515	CBLN1	60.7709	2.09425	0.418341	5.00608	5.56e-07	1.4e-05	UP
1516	IL18	760.247	-1.04536	0.208848	-5.00538	5.58e-07	1.41e-05	DOWN
1517	MPZL3	96.9382	-0.679588	0.135776	-5.0052	5.58e-07	1.41e-05	NOT
1518	RILP	324.001	-0.788864	0.15763	-5.00454	5.6e-07	1.41e-05	NOT
1519	AL592429.1	2.42088	-2.0846	0.416554	-5.00438	5.6e-07	1.41e-05	DOWN
1520	AL390728.6	225.209	-0.659335	0.131752	-5.00436	5.6e-07	1.41e-05	NOT
1521	FSIP2-AS2	13.4302	-1.2962	0.259016	-5.00431	5.61e-07	1.41e-05	DOWN
1522	C19orf81	37.0875	-1.19271	0.23837	-5.00359	5.63e-07	1.41e-05	DOWN
1523	SH2D1A	25.1731	-1.43346	0.286499	-5.00336	5.63e-07	1.42e-05	DOWN
1524	DBH-AS1	62.1734	-1.22095	0.244027	-5.00333	5.63e-07	1.42e-05	DOWN
1525	FOXO3B	200.815	0.865993	0.173109	5.00258	5.66e-07	1.42e-05	NOT
1526	AC022034.3	8.23702	-1.64602	0.329038	-5.00253	5.66e-07	1.42e-05	DOWN
1527	DGKB	695.377	1.41325	0.282659	4.99982	5.74e-07	1.44e-05	UP
1528	LIPE	430.754	0.975948	0.195254	4.99835	5.78e-07	1.45e-05	NOT
1529	FZD10-AS1	54.3927	-1.77226	0.354571	-4.99833	5.78e-07	1.45e-05	DOWN
1530	LPXN	845.695	-0.715002	0.143123	-4.9957	5.86e-07	1.47e-05	NOT
1531	TTC34	91.3335	-1.17651	0.235518	-4.99543	5.87e-07	1.47e-05	DOWN
1532	NTF4	2.16131	-2.57788	0.516102	-4.9949	5.89e-07	1.47e-05	DOWN
1533	AC005759.1	9.17794	-1.01951	0.204127	-4.99448	5.9e-07	1.47e-05	DOWN
1534	UGT8	2107.54	1.72113	0.344607	4.99446	5.9e-07	1.47e-05	UP
1535	SERPINA1	3805.76	-1.21479	0.243238	-4.99426	5.91e-07	1.47e-05	DOWN
1536	CFAP100	58.9524	-1.81327	0.363078	-4.99417	5.91e-07	1.47e-05	DOWN
1537	E2F2	405.918	1.12661	0.225659	4.99253	5.96e-07	1.48e-05	UP
1538	EPHB2	1815.29	0.893803	0.179038	4.99224	5.97e-07	1.49e-05	NOT
1539	CD14	8796.15	-1.16949	0.234398	-4.98931	6.06e-07	1.51e-05	DOWN
1540	ACLY	7876.3	0.502161	0.100648	4.98926	6.06e-07	1.51e-05	NOT
1541	RTN3	18418.3	0.587362	0.117748	4.98828	6.09e-07	1.51e-05	NOT
1542	ALOX5AP	3520.98	-1.14949	0.230441	-4.98821	6.09e-07	1.51e-05	DOWN
1543	STEAP3	3962.9	-1.08344	0.217202	-4.98817	6.1e-07	1.51e-05	DOWN
1544	FCGR2C	175.008	-1.34174	0.269006	-4.98778	6.11e-07	1.51e-05	DOWN
1545	RASD2	422.072	1.07928	0.216423	4.9869	6.14e-07	1.52e-05	UP
1546	HLA-DRA	39962	-1.12719	0.226061	-4.98625	6.16e-07	1.52e-05	DOWN
1547	MAPRE2	5594.95	0.438675	0.0879954	4.9852	6.19e-07	1.53e-05	NOT
1548	CAMKV	775.131	1.7786	0.356782	4.98512	6.19e-07	1.53e-05	UP
1549	PCDHA12	14.9024	1.7299	0.347078	4.98417	6.22e-07	1.54e-05	UP
1550	NEUROD1	238.133	1.99052	0.399395	4.98385	6.23e-07	1.54e-05	UP
1551	GXYLT2	308.927	-1.25521	0.251898	-4.98299	6.26e-07	1.54e-05	DOWN
1552	ACMSD	12.7384	-1.44152	0.289324	-4.98236	6.28e-07	1.55e-05	DOWN
1553	GABBR2	1856.46	1.7109	0.343555	4.97999	6.36e-07	1.57e-05	UP
1554	AC011477.2	59.132	0.725742	0.145769	4.97871	6.4e-07	1.58e-05	NOT
1555	IGKV6-21	4.76158	-4.60875	0.925761	-4.97833	6.41e-07	1.58e-05	DOWN
1556	IGLV4-69	20.9223	-3.53299	0.709741	-4.97786	6.43e-07	1.58e-05	DOWN
1557	NLE1	833.869	0.404734	0.0813147	4.97738	6.45e-07	1.58e-05	NOT
1558	ATRAID	5361.99	-0.654098	0.131426	-4.97694	6.46e-07	1.59e-05	NOT
1559	EMP3	4948.04	-1.01627	0.204255	-4.97546	6.51e-07	1.6e-05	DOWN
1560	HSD3B7	347.96	-0.812787	0.163369	-4.97516	6.52e-07	1.6e-05	NOT
1561	AL355596.1	21.8985	-2.06942	0.416075	-4.97368	6.57e-07	1.61e-05	DOWN
1562	FBXO34	978.712	0.427989	0.0860527	4.97357	6.57e-07	1.61e-05	NOT
1563	RPLP0P2	78.8595	-0.944258	0.189881	-4.97289	6.6e-07	1.62e-05	NOT
1564	NSD2	4169.2	0.581129	0.11689	4.9716	6.64e-07	1.62e-05	NOT
1565	PTPRA	7943.83	0.533523	0.10734	4.97041	6.68e-07	1.63e-05	NOT
1566	PLA2G2A	2684.51	-2.42651	0.48825	-4.96982	6.7e-07	1.64e-05	DOWN
1567	ARHGAP39	1069.44	0.629624	0.126702	4.96931	6.72e-07	1.64e-05	NOT
1568	OSTN-AS1	2.55371	-2.21305	0.445354	-4.96919	6.72e-07	1.64e-05	DOWN
1569	AC004854.2	49.5401	-0.704661	0.14182	-4.96871	6.74e-07	1.64e-05	NOT
1570	IGHV6-1	23.9785	-3.71208	0.747163	-4.96824	6.76e-07	1.65e-05	DOWN
1571	COL14A1	1565	-1.85562	0.373496	-4.96824	6.76e-07	1.65e-05	DOWN
1572	NKX2-2	409.591	1.27578	0.25682	4.96759	6.78e-07	1.65e-05	UP
1573	AJAP1	228.644	1.55632	0.313297	4.96755	6.78e-07	1.65e-05	UP
1574	NABP1	468.041	-1.06935	0.21528	-4.96728	6.79e-07	1.65e-05	DOWN
1575	AC008105.3	69.2033	-1.17375	0.236314	-4.9669	6.8e-07	1.65e-05	DOWN
1576	AC018926.3	4.06006	-0.966961	0.194707	-4.96624	6.83e-07	1.66e-05	NOT
1577	AL355916.1	34.2388	-1.64516	0.331314	-4.96555	6.85e-07	1.66e-05	DOWN
1578	DCTD	3322.42	-0.433995	0.0874065	-4.96526	6.86e-07	1.66e-05	NOT
1579	SMPD2	303.303	-0.493171	0.0993317	-4.96489	6.87e-07	1.67e-05	NOT
1580	MPP2	1425.27	0.782094	0.157563	4.9637	6.92e-07	1.68e-05	NOT
1581	CASTOR3	1279.38	0.704151	0.141926	4.96139	7e-07	1.69e-05	NOT
1582	EIF4G3	3887.77	0.415824	0.083818	4.96104	7.01e-07	1.7e-05	NOT
1583	FKBP11	536.194	-0.814016	0.16418	-4.95806	7.12e-07	1.72e-05	NOT
1584	P2RY10	21.9633	-1.60947	0.324667	-4.95728	7.15e-07	1.73e-05	DOWN
1585	GPHN	1121.02	0.597335	0.120498	4.95724	7.15e-07	1.73e-05	NOT
1586	TPT1P4	122.812	-0.729338	0.147136	-4.95689	7.16e-07	1.73e-05	NOT
1587	CAPZA1	5655.64	-0.457253	0.0922492	-4.95672	7.17e-07	1.73e-05	NOT
1588	LSM14B	2615.5	0.496115	0.100106	4.95589	7.2e-07	1.74e-05	NOT
1589	SLA2	39.3111	-1.10046	0.222125	-4.95423	7.26e-07	1.75e-05	DOWN
1590	LRRC15	134.399	-2.31347	0.466974	-4.95418	7.26e-07	1.75e-05	DOWN
1591	GIT1	4125.35	0.457221	0.0923049	4.95337	7.29e-07	1.75e-05	NOT
1592	HLA-DMA	3249.7	-0.95591	0.19299	-4.95316	7.3e-07	1.75e-05	NOT
1593	ROBO2	1846.64	1.14645	0.231462	4.9531	7.3e-07	1.75e-05	UP
1594	CSF3R	1471.93	-1.07765	0.217639	-4.95152	7.36e-07	1.77e-05	DOWN
1595	RN7SKP203	16.4147	-1.73159	0.349711	-4.95148	7.37e-07	1.77e-05	DOWN
1596	CREG1	3804.29	-0.848838	0.171445	-4.95109	7.38e-07	1.77e-05	NOT
1597	C1S	10524.8	-1.28326	0.259289	-4.94914	7.45e-07	1.79e-05	DOWN
1598	PLPPR1	1606.86	1.87297	0.378462	4.94889	7.46e-07	1.79e-05	UP
1599	CXCR4	3425.14	-0.894468	0.180744	-4.94882	7.47e-07	1.79e-05	NOT
1600	EPC1	843.88	0.43289	0.0874869	4.94805	7.5e-07	1.79e-05	NOT
1601	ANGPT1	564.745	-1.2974	0.262283	-4.94658	7.55e-07	1.81e-05	DOWN
1602	AL441992.1	62.6169	-0.852661	0.172416	-4.94537	7.6e-07	1.82e-05	NOT
1603	PARVG	899.204	-0.939771	0.190054	-4.94475	7.62e-07	1.82e-05	NOT
1604	RNASE1	9353.83	-1.5244	0.308309	-4.94438	7.64e-07	1.82e-05	DOWN
1605	LIG3	1101.36	0.455467	0.0921242	4.94406	7.65e-07	1.82e-05	NOT
1606	FER	1160.39	0.530765	0.107368	4.94341	7.68e-07	1.83e-05	NOT
1607	FBLN5	2127.16	-1.14207	0.231053	-4.94289	7.7e-07	1.83e-05	DOWN
1608	CGB7	2.07884	-1.63944	0.331759	-4.94164	7.75e-07	1.84e-05	DOWN
1609	ARMH4	678.765	0.712307	0.144146	4.94159	7.75e-07	1.84e-05	NOT
1610	LINC02285	13.5015	-1.20135	0.243141	-4.94096	7.77e-07	1.85e-05	DOWN
1611	CLEC18C	28.2956	-1.35328	0.273931	-4.94021	7.8e-07	1.85e-05	DOWN
1612	CCDC74B	314.87	-0.962749	0.19491	-4.93944	7.83e-07	1.86e-05	NOT
1613	NENF	3800.83	-0.605863	0.122677	-4.9387	7.86e-07	1.87e-05	NOT
1614	AC068587.2	6.74538	-1.39322	0.282111	-4.93856	7.87e-07	1.87e-05	DOWN
1615	ST8SIA4	1274.15	-1.02774	0.208147	-4.93758	7.91e-07	1.87e-05	DOWN
1616	CD200R1	38.041	-1.3237	0.268136	-4.93668	7.95e-07	1.88e-05	DOWN
1617	FGL1	38.9765	-1.66395	0.337096	-4.93613	7.97e-07	1.89e-05	DOWN
1618	IGFBPL1	875.407	2.09114	0.423708	4.93533	8e-07	1.89e-05	UP
1619	MNX1	50.1956	2.19817	0.445557	4.93353	8.08e-07	1.91e-05	UP
1620	PPBP	53.9829	-1.90978	0.387152	-4.93288	8.1e-07	1.91e-05	DOWN
1621	USP49	566.357	0.939858	0.190603	4.93097	8.18e-07	1.93e-05	NOT
1622	BRSK2	960.714	1.26343	0.256238	4.93069	8.19e-07	1.93e-05	UP
1623	MYO15B	967.841	-1.14647	0.232539	-4.93021	8.21e-07	1.94e-05	DOWN
1624	COPS9	3142.59	-0.865824	0.175637	-4.92962	8.24e-07	1.94e-05	NOT
1625	DNAJC11	1156.46	0.527192	0.106953	4.92918	8.26e-07	1.94e-05	NOT
1626	GRIA3	2691.94	1.05078	0.213195	4.92873	8.28e-07	1.95e-05	UP
1627	SEMA5A	4841.21	1.00148	0.203207	4.92839	8.29e-07	1.95e-05	UP
1628	APPBP2	2551.19	0.380551	0.0772257	4.92778	8.32e-07	1.96e-05	NOT
1629	TMEM70	1387.23	-0.64576	0.131052	-4.92751	8.33e-07	1.96e-05	NOT
1630	SETP14	93.1339	0.584271	0.118573	4.9275	8.33e-07	1.96e-05	NOT
1631	SLC17A3	5.41852	-2.17453	0.441461	-4.92577	8.4e-07	1.97e-05	DOWN
1632	ABHD11-AS1	6.90691	-1.1567	0.234862	-4.92504	8.43e-07	1.98e-05	DOWN
1633	ARHGAP33	2182.03	0.858891	0.174436	4.92383	8.49e-07	1.99e-05	NOT
1634	SMARCA5-AS1	26.6407	0.852887	0.173228	4.9235	8.5e-07	1.99e-05	NOT
1635	AL391832.2	7.16669	-1.48199	0.301006	-4.92346	8.5e-07	1.99e-05	DOWN
1636	ELMO3	102.481	-0.903822	0.183586	-4.92315	8.52e-07	1.99e-05	NOT
1637	LINC02440	26.5861	2.28783	0.464735	4.92287	8.53e-07	1.99e-05	UP
1638	ATL1	771.429	0.72247	0.146769	4.92251	8.54e-07	2e-05	NOT
1639	MRPS15	2174.15	-0.596981	0.121291	-4.92188	8.57e-07	2e-05	NOT
1640	FBXO24	21.2251	-1.27278	0.258629	-4.92125	8.6e-07	2.01e-05	DOWN
1641	CTSS	4298.86	-1.14519	0.232711	-4.92107	8.61e-07	2.01e-05	DOWN
1642	LINC02102	8.73165	-1.23076	0.250121	-4.92065	8.63e-07	2.01e-05	DOWN
1643	FGFR4	111.169	-1.23539	0.2511	-4.91993	8.66e-07	2.02e-05	DOWN
1644	TWNK	510.861	0.476933	0.0969525	4.91924	8.69e-07	2.02e-05	NOT
1645	SCRN1	12624.7	0.650923	0.132328	4.91901	8.7e-07	2.02e-05	NOT
1646	GPR108	2948.01	-0.472632	0.0960933	-4.91847	8.72e-07	2.03e-05	NOT
1647	CR1	155.648	-1.96876	0.400302	-4.91819	8.73e-07	2.03e-05	DOWN
1648	MGAT1	6324.05	-0.463284	0.0942074	-4.9177	8.76e-07	2.03e-05	NOT
1649	SYTL1	63.2539	-1.19364	0.242742	-4.91732	8.77e-07	2.04e-05	DOWN
1650	SLC16A5	73.0033	-0.958387	0.194904	-4.91722	8.78e-07	2.04e-05	NOT
1651	MPHOSPH9	700.558	0.641553	0.130512	4.91566	8.85e-07	2.05e-05	NOT
1652	TRABD2B	56.6852	-1.63692	0.333035	-4.91517	8.87e-07	2.05e-05	DOWN
1653	AC092902.1	4.22825	-1.10271	0.224355	-4.91503	8.88e-07	2.05e-05	DOWN
1654	CNFN	22.6287	-1.19554	0.243244	-4.91496	8.88e-07	2.05e-05	DOWN
1655	PDE2A	952.58	1.33892	0.272484	4.91373	8.94e-07	2.07e-05	UP
1656	IL7	69.4848	-1.04783	0.213256	-4.9135	8.95e-07	2.07e-05	DOWN
1657	ADGRG3	59.309	-1.55109	0.315716	-4.91291	8.97e-07	2.07e-05	DOWN
1658	LRRN2	1676.35	1.15686	0.235495	4.91247	8.99e-07	2.08e-05	UP
1659	C1QC	18205.3	-1.06307	0.216422	-4.91202	9.01e-07	2.08e-05	DOWN
1660	XG	15.2678	-1.42418	0.289946	-4.91188	9.02e-07	2.08e-05	DOWN
1661	C3orf86	5.31783	-1.41103	0.287288	-4.91156	9.04e-07	2.08e-05	DOWN
1662	DGCR5	349.652	0.969914	0.197488	4.91125	9.05e-07	2.08e-05	NOT
1663	GZMH	43.0675	-1.39498	0.284166	-4.90904	9.15e-07	2.11e-05	DOWN
1664	RRAGD	2449.79	0.789904	0.160913	4.90888	9.16e-07	2.11e-05	NOT
1665	IFT20	827.078	-0.554034	0.112868	-4.90869	9.17e-07	2.11e-05	NOT
1666	GALNT5	332.421	-1.80954	0.368652	-4.90853	9.18e-07	2.11e-05	DOWN
1667	AL157813.1	9.16611	-1.11455	0.227068	-4.90845	9.18e-07	2.11e-05	DOWN
1668	CTSC	4413.76	-1.01587	0.206981	-4.90804	9.2e-07	2.11e-05	DOWN
1669	ANKRD13B	1104.33	0.74136	0.151061	4.90768	9.22e-07	2.11e-05	NOT
1670	AC004852.2	61.3014	1.97732	0.402938	4.90726	9.24e-07	2.12e-05	UP
1671	RPL7AP64	7.59291	-1.73174	0.352971	-4.9062	9.29e-07	2.13e-05	DOWN
1672	TMEM42	916.023	-0.672895	0.137171	-4.90551	9.32e-07	2.13e-05	NOT
1673	CHAMP1	1284.08	0.498978	0.101731	4.90488	9.35e-07	2.14e-05	NOT
1674	CBLN3	108.978	-1.0021	0.204314	-4.90469	9.36e-07	2.14e-05	DOWN
1675	AL133465.1	41.9596	2.35599	0.480559	4.9026	9.46e-07	2.16e-05	UP
1676	IGFBP7	22754.8	-0.911755	0.186015	-4.90152	9.51e-07	2.17e-05	NOT
1677	VTRNA1-3	3.09575	-2.32211	0.473874	-4.90028	9.57e-07	2.18e-05	DOWN
1678	PFDN5	143.151	-0.746741	0.152402	-4.8998	9.59e-07	2.19e-05	NOT
1679	S100A10	9573.81	-1.15205	0.235166	-4.89887	9.64e-07	2.2e-05	DOWN
1680	GRIA1	2828.7	1.39894	0.285582	4.89855	9.65e-07	2.2e-05	UP
1681	ALPK1	578.769	-1.05255	0.214919	-4.89742	9.71e-07	2.21e-05	DOWN
1682	SYNGR2	3777.54	-0.790361	0.161384	-4.89741	9.71e-07	2.21e-05	NOT
1683	USP13	940.102	0.554508	0.113237	4.89689	9.74e-07	2.21e-05	NOT
1684	SCN8A	540.78	0.934132	0.190778	4.89643	9.76e-07	2.22e-05	NOT
1685	ZMIZ1	5737.89	0.594483	0.121414	4.89634	9.76e-07	2.22e-05	NOT
1686	KCNJ4	181.807	1.61752	0.330399	4.89565	9.8e-07	2.22e-05	UP
1687	OLIG1	9273.72	1.44711	0.295613	4.89529	9.82e-07	2.23e-05	UP
1688	UBE2R2	4299.94	0.41732	0.0852659	4.89433	9.86e-07	2.24e-05	NOT
1689	FPR1	2605.34	-1.24378	0.254247	-4.89202	9.98e-07	2.26e-05	DOWN
1690	TNFSF14	130.065	-1.69517	0.346595	-4.89093	1e-06	2.27e-05	DOWN
1691	NFKBIZ	835.202	-1.17218	0.239664	-4.89092	1e-06	2.27e-05	DOWN
1692	SIRT2	9835.56	0.878106	0.179579	4.88979	1.01e-06	2.28e-05	NOT
1693	SYNGR1	2411.31	0.874011	0.178771	4.889	1.01e-06	2.29e-05	NOT
1694	KANK1	2983.84	0.761137	0.155694	4.88869	1.02e-06	2.29e-05	NOT
1695	DPYD	2342.64	-1.06268	0.217462	-4.88675	1.03e-06	2.31e-05	DOWN
1696	DOK2	190.955	-1.33747	0.273809	-4.88471	1.04e-06	2.34e-05	DOWN
1697	SNORA33	21.0283	-0.759048	0.155399	-4.88453	1.04e-06	2.34e-05	NOT
1698	RUFY3	5150.33	0.587109	0.120198	4.88452	1.04e-06	2.34e-05	NOT
1699	SLC25A23	5536.58	0.602487	0.123359	4.88402	1.04e-06	2.34e-05	NOT
1700	PSORS1C1	119.976	-1.31588	0.269453	-4.88351	1.04e-06	2.35e-05	DOWN
1701	KCND3	1647.45	1.03164	0.211259	4.88332	1.04e-06	2.35e-05	UP
1702	LINC01730	9.79567	-1.25507	0.25703	-4.88296	1.05e-06	2.35e-05	DOWN
1703	AC026369.3	5.6947	-2.65702	0.544153	-4.88285	1.05e-06	2.35e-05	DOWN
1704	CNP	16565.7	0.795709	0.162964	4.88272	1.05e-06	2.35e-05	NOT
1705	AC026316.2	4.15849	-2.09387	0.428901	-4.88194	1.05e-06	2.36e-05	DOWN
1706	GPR179	64.0622	1.34029	0.274612	4.88068	1.06e-06	2.37e-05	UP
1707	RIMS4	1149.95	1.45507	0.298198	4.87954	1.06e-06	2.38e-05	UP
1708	SRA1	2411.77	-0.515142	0.105576	-4.87935	1.06e-06	2.38e-05	NOT
1709	PIGB	263.101	-0.585934	0.120156	-4.87642	1.08e-06	2.42e-05	NOT
1710	AC004112.1	9.62075	0.99499	0.204092	4.8752	1.09e-06	2.43e-05	NOT
1711	SART3	2026.23	0.329737	0.0676443	4.87458	1.09e-06	2.44e-05	NOT
1712	EPYC	4.38736	-3.04942	0.625804	-4.8728	1.1e-06	2.46e-05	DOWN
1713	BST1	256.274	-0.892799	0.183228	-4.8726	1.1e-06	2.46e-05	NOT
1714	DLGAP1-AS2	219.561	-0.781132	0.160321	-4.87231	1.1e-06	2.46e-05	NOT
1715	AL356056.2	15.0157	1.37831	0.282893	4.8722	1.1e-06	2.46e-05	UP
1716	WSB2	5825.42	0.431943	0.0886597	4.87193	1.11e-06	2.46e-05	NOT
1717	LANCL1	4209.4	0.499699	0.102579	4.87136	1.11e-06	2.47e-05	NOT
1718	DUSP1	8776.93	-1.24292	0.255234	-4.86974	1.12e-06	2.49e-05	DOWN
1719	RN7SL236P	1.01126	-2.12315	0.436004	-4.86956	1.12e-06	2.49e-05	DOWN
1720	KCNK15	20.3091	-1.33785	0.274882	-4.86698	1.13e-06	2.52e-05	DOWN
1721	MAST1	922.133	1.23542	0.253905	4.86569	1.14e-06	2.54e-05	UP
1722	MIR4442	2.32567	1.7171	0.352929	4.86529	1.14e-06	2.54e-05	UP
1723	LAYN	966.105	-0.982869	0.202017	-4.86528	1.14e-06	2.54e-05	NOT
1724	CCDC112	469.796	0.475002	0.0976483	4.86441	1.15e-06	2.55e-05	NOT
1725	CFAP69	160.865	-0.850553	0.174859	-4.86422	1.15e-06	2.55e-05	NOT
1726	HOXB-AS3	9.78903	-2.86471	0.588961	-4.86401	1.15e-06	2.55e-05	DOWN
1727	NALCN	594.188	1.04842	0.215599	4.86282	1.16e-06	2.56e-05	UP
1728	LINC02817	19.9854	-1.85368	0.381208	-4.86264	1.16e-06	2.57e-05	DOWN
1729	SCAMP5	4359.13	0.769998	0.158357	4.86241	1.16e-06	2.57e-05	NOT
1730	HDDC3	228.947	-0.609722	0.12545	-4.86028	1.17e-06	2.59e-05	NOT
1731	CHRNE	40.6703	-0.831103	0.17102	-4.85968	1.18e-06	2.6e-05	NOT
1732	CLMP	402.742	-1.85441	0.381615	-4.85938	1.18e-06	2.6e-05	DOWN
1733	ZFAND1	774.765	-0.580561	0.119474	-4.85931	1.18e-06	2.6e-05	NOT
1734	S100A14	11.7028	-1.16315	0.239393	-4.85875	1.18e-06	2.61e-05	DOWN
1735	GDI1	21232.9	0.463864	0.0954732	4.85858	1.18e-06	2.61e-05	NOT
1736	TMEM255B	339.234	-0.656799	0.135197	-4.85809	1.19e-06	2.61e-05	NOT
1737	AL133371.2	20.7562	-1.20496	0.248057	-4.85759	1.19e-06	2.62e-05	DOWN
1738	RGS10	1382.84	-0.855524	0.176123	-4.85754	1.19e-06	2.62e-05	NOT
1739	POMC	45.088	-0.995057	0.205014	-4.85361	1.21e-06	2.67e-05	NOT
1740	RFX8	54.9458	-1.79656	0.370208	-4.85284	1.22e-06	2.68e-05	DOWN
1741	ANPEP	1003.18	-1.59916	0.329629	-4.85138	1.23e-06	2.7e-05	DOWN
1742	INKA2	2551.78	0.896922	0.184921	4.8503	1.23e-06	2.71e-05	NOT
1743	VAC14-AS1	95.9385	-1.45047	0.299097	-4.8495	1.24e-06	2.72e-05	DOWN
1744	ARHGAP40	10.2369	-1.78882	0.368873	-4.84942	1.24e-06	2.72e-05	DOWN
1745	ALG1L13P	11.6122	-0.924617	0.190672	-4.84926	1.24e-06	2.72e-05	NOT
1746	AC005696.4	175.318	1.32472	0.273187	4.84914	1.24e-06	2.72e-05	UP
1747	STX11	183.838	-0.852933	0.175991	-4.84645	1.26e-06	2.75e-05	NOT
1748	GTDC1	1359.22	0.323773	0.0668099	4.84619	1.26e-06	2.76e-05	NOT
1749	AGRP	6.43085	-1.20028	0.24768	-4.84611	1.26e-06	2.76e-05	DOWN
1750	DPM3	1375.99	-0.75142	0.155065	-4.84585	1.26e-06	2.76e-05	NOT
1751	LINC00989	6.6608	-1.35446	0.279553	-4.84508	1.27e-06	2.77e-05	DOWN
1752	IGHG3	283.709	-2.34104	0.483206	-4.84481	1.27e-06	2.77e-05	DOWN
1753	KIF15	726.459	0.927789	0.191521	4.84432	1.27e-06	2.77e-05	NOT
1754	DENND2D	419.067	-0.996845	0.205799	-4.84378	1.27e-06	2.78e-05	NOT
1755	NUPR1	310.806	-0.834489	0.172287	-4.84359	1.28e-06	2.78e-05	NOT
1756	IGHV4-61	8.18286	-3.52103	0.726952	-4.84356	1.28e-06	2.78e-05	DOWN
1757	ANKS1B	847.218	1.32317	0.273199	4.84325	1.28e-06	2.78e-05	UP
1758	REX1BD	1541.11	-0.630695	0.130242	-4.84249	1.28e-06	2.79e-05	NOT
1759	MAMLD1	1241.89	0.795274	0.164249	4.84187	1.29e-06	2.8e-05	NOT
1760	GAL3ST1	302.529	1.44202	0.297832	4.84173	1.29e-06	2.8e-05	UP
1761	PPP2R5E	2022.02	0.419862	0.0867405	4.84044	1.3e-06	2.82e-05	NOT
1762	DLG1	2557.41	0.39603	0.0818216	4.84016	1.3e-06	2.82e-05	NOT
1763	CIP2A	397.913	0.653806	0.135098	4.83949	1.3e-06	2.83e-05	NOT
1764	PRSS16	23.4674	-1.829	0.377965	-4.83908	1.3e-06	2.83e-05	DOWN
1765	ARHGAP4	1123.42	-0.791429	0.16357	-4.83847	1.31e-06	2.84e-05	NOT
1766	ZNF184	545.447	0.4551	0.0940699	4.83789	1.31e-06	2.84e-05	NOT
1767	AL031666.1	38.8264	-1.13901	0.23545	-4.8376	1.31e-06	2.85e-05	DOWN
1768	PSIP1P1	19.0631	0.83216	0.172024	4.83747	1.32e-06	2.85e-05	NOT
1769	AP004606.1	3.55463	2.86129	0.591618	4.83638	1.32e-06	2.86e-05	UP
1770	LAIR1	2437.09	-1.06499	0.220209	-4.83628	1.32e-06	2.86e-05	DOWN
1771	UBE2QL1	666.976	1.46768	0.303486	4.83608	1.32e-06	2.86e-05	UP
1772	AC084026.2	3.1782	-1.99085	0.411669	-4.83604	1.32e-06	2.86e-05	DOWN
1773	BOLA3	258.465	-0.587617	0.121513	-4.83583	1.33e-06	2.86e-05	NOT
1774	CRB1	1329.07	1.1898	0.246053	4.83552	1.33e-06	2.86e-05	UP
1775	AL354751.1	5.60435	-1.7109	0.353863	-4.83491	1.33e-06	2.87e-05	DOWN
1776	AC003092.2	1.08912	-2.97675	0.615705	-4.83471	1.33e-06	2.87e-05	DOWN
1777	NAGS	109.195	-0.639528	0.132313	-4.83346	1.34e-06	2.89e-05	NOT
1778	GPT2	4020.05	0.662172	0.137004	4.83324	1.34e-06	2.89e-05	NOT
1779	HMGA1P7	3.29543	2.54283	0.526207	4.83237	1.35e-06	2.9e-05	UP
1780	MRPL55	1578.24	-0.434331	0.0898886	-4.83187	1.35e-06	2.91e-05	NOT
1781	AC021491.4	4.45663	-1.16456	0.241035	-4.83149	1.36e-06	2.91e-05	DOWN
1782	TULP2	18.058	-1.20375	0.249175	-4.83092	1.36e-06	2.92e-05	DOWN
1783	DTX3	8703.87	1.40372	0.290593	4.83054	1.36e-06	2.92e-05	UP
1784	SLC25A53P1	5.88948	1.30703	0.270576	4.83053	1.36e-06	2.92e-05	UP
1785	CCDC28A	796.706	-0.611284	0.126563	-4.82989	1.37e-06	2.93e-05	NOT
1786	AC005674.1	116.992	-0.797276	0.165078	-4.8297	1.37e-06	2.93e-05	NOT
1787	RIMS2	260.429	1.80289	0.373494	4.82709	1.39e-06	2.97e-05	UP
1788	BNC2	367.687	-1.55082	0.321334	-4.8262	1.39e-06	2.98e-05	DOWN
1789	AC103996.2	2.54235	-1.91492	0.396786	-4.82608	1.39e-06	2.98e-05	DOWN
1790	C2orf27A	239.082	0.972291	0.201502	4.82521	1.4e-06	2.99e-05	NOT
1791	PRR13	1625.59	-0.504375	0.10454	-4.82471	1.4e-06	3e-05	NOT
1792	HP1BP3	8890.99	0.292614	0.0606559	4.82417	1.41e-06	3e-05	NOT
1793	HDGFL3	2666.46	0.423884	0.0878763	4.82364	1.41e-06	3.01e-05	NOT
1794	TFCP2	1972.51	0.474359	0.0983587	4.82274	1.42e-06	3.02e-05	NOT
1795	AL355481.1	18.0889	2.26084	0.468857	4.82203	1.42e-06	3.03e-05	UP
1796	AL590764.1	23.2855	-1.09479	0.227171	-4.81923	1.44e-06	3.07e-05	DOWN
1797	HSPE1	1315.69	-0.540566	0.112171	-4.81912	1.44e-06	3.07e-05	NOT
1798	FBXO32	6135.5	-1.11333	0.231043	-4.81871	1.44e-06	3.08e-05	DOWN
1799	MS4A14	150.478	-1.15327	0.239371	-4.81791	1.45e-06	3.09e-05	DOWN
1800	APOBEC3H	24.0391	-1.21949	0.253127	-4.81769	1.45e-06	3.09e-05	DOWN
1801	AC012213.1	4.48998	2.16852	0.450198	4.81681	1.46e-06	3.1e-05	UP
1802	KCNB2	16.3637	2.26708	0.470966	4.81368	1.48e-06	3.15e-05	UP
1803	SLC39A8	1735.92	-0.91848	0.190806	-4.81367	1.48e-06	3.15e-05	NOT
1804	LINC02015	7.21973	-1.74573	0.362707	-4.81305	1.49e-06	3.15e-05	DOWN
1805	SYT13	574.571	1.909	0.396665	4.81262	1.49e-06	3.16e-05	UP
1806	C1orf174	1090.26	-0.438648	0.091154	-4.81217	1.49e-06	3.16e-05	NOT
1807	TPT1P9	222.519	-0.765742	0.159144	-4.81164	1.5e-06	3.17e-05	NOT
1808	LOX	2828.3	-1.48421	0.308505	-4.81099	1.5e-06	3.18e-05	DOWN
1809	SENP2	2061.11	0.342958	0.0712877	4.8109	1.5e-06	3.18e-05	NOT
1810	AC092422.1	5.98328	2.40929	0.500802	4.81086	1.5e-06	3.18e-05	UP
1811	LINC01151	14.0606	-1.5131	0.314557	-4.81027	1.51e-06	3.19e-05	DOWN
1812	DCAF11	2376.3	0.358197	0.0744817	4.80919	1.52e-06	3.2e-05	NOT
1813	PMAIP1	289.366	-1.54795	0.321994	-4.80738	1.53e-06	3.23e-05	DOWN
1814	RAB6A	7013.52	0.355267	0.0739162	4.80635	1.54e-06	3.24e-05	NOT
1815	CHRND	12.3203	-1.56427	0.325486	-4.80595	1.54e-06	3.25e-05	DOWN
1816	TNFAIP8L2	393.598	-0.932721	0.194079	-4.80588	1.54e-06	3.25e-05	NOT
1817	ACTG1P17	23.6188	-0.873284	0.181724	-4.80556	1.54e-06	3.25e-05	NOT
1818	PRR36	788.747	1.21201	0.252241	4.80497	1.55e-06	3.26e-05	UP
1819	LINC00930	7.67322	-1.56108	0.324893	-4.8049	1.55e-06	3.26e-05	DOWN
1820	RAB11FIP4	1154.46	1.21025	0.251886	4.80474	1.55e-06	3.26e-05	UP
1821	SALL3	1742.88	1.22417	0.254802	4.80439	1.55e-06	3.26e-05	UP
1822	DLX6-AS1	1159.3	2.48067	0.516358	4.80416	1.55e-06	3.26e-05	UP
1823	C15orf48	44.3191	-1.54816	0.322287	-4.80367	1.56e-06	3.27e-05	DOWN
1824	LYG1	56.2924	-0.900146	0.187392	-4.80355	1.56e-06	3.27e-05	NOT
1825	ZMIZ1-AS1	64.5067	-1.11012	0.231124	-4.80314	1.56e-06	3.28e-05	DOWN
1826	SIGLEC10	1426.8	-1.14528	0.238486	-4.8023	1.57e-06	3.29e-05	DOWN
1827	TRIM62	637.182	0.618127	0.128717	4.8022	1.57e-06	3.29e-05	NOT
1828	HSPB1P1	105.082	-0.959748	0.199863	-4.80203	1.57e-06	3.29e-05	NOT
1829	ZNF853	2308.44	0.65651	0.136725	4.80168	1.57e-06	3.29e-05	NOT
1830	CXCR2	125.849	-1.42042	0.295832	-4.80145	1.58e-06	3.29e-05	DOWN
1831	CAPG	6029.24	-0.863252	0.179843	-4.80003	1.59e-06	3.32e-05	NOT
1832	MSL2	1249.31	0.376673	0.0784869	4.79919	1.59e-06	3.33e-05	NOT
1833	AGRN	9556.83	0.701472	0.146178	4.79874	1.6e-06	3.33e-05	NOT
1834	FTLP5	10.3661	-1.14019	0.237643	-4.79793	1.6e-06	3.35e-05	DOWN
1835	FUCA2	1807.38	-0.571528	0.119165	-4.79613	1.62e-06	3.37e-05	NOT
1836	PPIC	659.98	-0.787935	0.164287	-4.79608	1.62e-06	3.37e-05	NOT
1837	TOR4A	421.125	-0.761991	0.158896	-4.79553	1.62e-06	3.38e-05	NOT
1838	AL353658.1	1.53897	2.46221	0.5135	4.79496	1.63e-06	3.39e-05	UP
1839	CTLA4	20.8176	-1.24047	0.258716	-4.79473	1.63e-06	3.39e-05	DOWN
1840	EVA1A	187.439	-1.79435	0.374283	-4.7941	1.63e-06	3.4e-05	DOWN
1841	GMNC	17.1595	-2.61453	0.54555	-4.79247	1.65e-06	3.42e-05	DOWN
1842	RASGRF1	326.8	1.57505	0.328672	4.79218	1.65e-06	3.43e-05	UP
1843	TRAPPC1	2438.81	-0.407425	0.0850545	-4.79017	1.67e-06	3.46e-05	NOT
1844	HTR1A	27.9881	2.29822	0.479868	4.78928	1.67e-06	3.47e-05	UP
1845	ALS2	1456.06	0.29822	0.0622754	4.78873	1.68e-06	3.48e-05	NOT
1846	AC242022.1	1.51605	-2.53977	0.53041	-4.78832	1.68e-06	3.49e-05	DOWN
1847	FAAP20	1899.17	-0.499978	0.104427	-4.78783	1.69e-06	3.49e-05	NOT
1848	IGLV5-45	6.83559	-3.30227	0.689752	-4.78762	1.69e-06	3.5e-05	DOWN
1849	TNFRSF9	45.1621	-1.66991	0.348814	-4.78738	1.69e-06	3.5e-05	DOWN
1850	ZCCHC24	4238.81	0.567596	0.118582	4.78652	1.7e-06	3.51e-05	NOT
1851	ODF3B	287.687	-1.20258	0.251267	-4.78608	1.7e-06	3.52e-05	DOWN
1852	NAP1L5	1171.83	0.605906	0.1266	4.78599	1.7e-06	3.52e-05	NOT
1853	AC008080.4	226.944	2.54663	0.532315	4.78407	1.72e-06	3.55e-05	UP
1854	CRACD	665.29	1.06974	0.223626	4.78362	1.72e-06	3.55e-05	UP
1855	AL391832.3	4.6617	-1.49188	0.311907	-4.7831	1.73e-06	3.56e-05	DOWN
1856	CLEC4A	10.5434	-1.41807	0.296491	-4.78285	1.73e-06	3.56e-05	DOWN
1857	MYL6	24412.8	-0.678035	0.141778	-4.78236	1.73e-06	3.57e-05	NOT
1858	GRIN3B	18.9441	-1.25495	0.26242	-4.78223	1.73e-06	3.57e-05	DOWN
1859	SPINK2	13.8308	-2.29936	0.480981	-4.78056	1.75e-06	3.6e-05	DOWN
1860	SIRPB2	376.072	-1.09495	0.229071	-4.77996	1.75e-06	3.61e-05	DOWN
1861	COL1A2	50351.6	-1.99386	0.417199	-4.77916	1.76e-06	3.62e-05	DOWN
1862	ARHGAP18	1306.69	-0.767661	0.160631	-4.77903	1.76e-06	3.62e-05	NOT
1863	HDAC9	1248.66	0.727264	0.152179	4.779	1.76e-06	3.62e-05	NOT
1864	AC005740.5	13.2284	1.76021	0.368345	4.7787	1.76e-06	3.62e-05	UP
1865	AC093627.6	14.86	-2.16954	0.454028	-4.77843	1.77e-06	3.63e-05	DOWN
1866	SLC39A6	4096.43	0.530401	0.111032	4.777	1.78e-06	3.65e-05	NOT
1867	MST1P2	134.259	-1.21191	0.253707	-4.77681	1.78e-06	3.65e-05	DOWN
1868	TNMD	26.824	-1.96743	0.411914	-4.77631	1.79e-06	3.66e-05	DOWN
1869	FAM167B	60.356	-0.903167	0.189109	-4.77591	1.79e-06	3.66e-05	NOT
1870	UAP1	1906.06	-0.696942	0.145991	-4.77386	1.81e-06	3.7e-05	NOT
1871	AC135050.6	268.184	-0.44689	0.093617	-4.7736	1.81e-06	3.7e-05	NOT
1872	SSTR3	29.4561	1.86739	0.391231	4.77313	1.81e-06	3.71e-05	UP
1873	SIVA1	2358.84	-0.620095	0.129922	-4.77283	1.82e-06	3.71e-05	NOT
1874	NOVA2	1945.64	0.701392	0.14696	4.77266	1.82e-06	3.71e-05	NOT
1875	IRAK3	463.377	-0.980832	0.205554	-4.77165	1.83e-06	3.73e-05	NOT
1876	ZFP36	6983.11	-1.04851	0.219741	-4.77156	1.83e-06	3.73e-05	DOWN
1877	NUDT8	146.719	-0.665439	0.139461	-4.77152	1.83e-06	3.73e-05	NOT
1878	TOP2A	5184.55	0.987577	0.206991	4.77111	1.83e-06	3.73e-05	NOT
1879	SULT1A1	476.537	-1.23083	0.258028	-4.77015	1.84e-06	3.75e-05	DOWN
1880	DCAF1	1193.97	0.476674	0.0999306	4.77005	1.84e-06	3.75e-05	NOT
1881	AL021707.6	34.524	-1.02495	0.214872	-4.77003	1.84e-06	3.75e-05	DOWN
1882	CCL7	53.5682	-2.80991	0.589162	-4.76933	1.85e-06	3.76e-05	DOWN
1883	AC084871.3	9.40816	-1.71286	0.359146	-4.76926	1.85e-06	3.76e-05	DOWN
1884	GOLT1A	29.9199	-1.44198	0.302374	-4.76888	1.85e-06	3.76e-05	DOWN
1885	RPL12P35	10.9518	-0.722453	0.151506	-4.76847	1.86e-06	3.77e-05	NOT
1886	CACNA2D4	260.315	-0.976608	0.204819	-4.76814	1.86e-06	3.77e-05	NOT
1887	SKAP1	30.5608	-1.40041	0.293746	-4.7674	1.87e-06	3.78e-05	DOWN
1888	SOCS3	4746.3	-1.29102	0.270812	-4.76721	1.87e-06	3.79e-05	DOWN
1889	EFNA2	218.979	1.29581	0.271828	4.76702	1.87e-06	3.79e-05	UP
1890	ACVR1B	1785.51	0.437347	0.091745	4.76699	1.87e-06	3.79e-05	NOT
1891	AL512329.1	13.055	-1.47948	0.310386	-4.76658	1.87e-06	3.79e-05	DOWN
1892	FCAR	50.2516	-1.46853	0.308126	-4.766	1.88e-06	3.8e-05	DOWN
1893	IGKV3-20	167.337	-2.51815	0.528632	-4.76351	1.9e-06	3.85e-05	DOWN
1894	ALKAL2	63.825	-1.60664	0.337309	-4.76312	1.91e-06	3.85e-05	DOWN
1895	MIR3945HG	6.10098	-1.99143	0.418104	-4.76301	1.91e-06	3.85e-05	DOWN
1896	PDE2A-AS2	4.67817	-1.53805	0.322945	-4.76259	1.91e-06	3.85e-05	DOWN
1897	FOXB1	13.8002	-2.23441	0.469163	-4.76254	1.91e-06	3.85e-05	DOWN
1898	APOC1	3938.12	-1.16734	0.24511	-4.76253	1.91e-06	3.85e-05	DOWN
1899	INSM1	1036.4	1.68541	0.353913	4.76223	1.91e-06	3.86e-05	UP
1900	NINJ1	3443.02	-0.605722	0.127216	-4.76136	1.92e-06	3.87e-05	NOT
1901	ATP8A1	1224.7	1.1257	0.236429	4.76127	1.92e-06	3.87e-05	UP
1902	SRPX	5851.1	-1.47301	0.309455	-4.76002	1.94e-06	3.89e-05	DOWN
1903	CEROX1	3030.47	1.44893	0.304408	4.75984	1.94e-06	3.9e-05	UP
1904	ZNF25	906.111	0.538192	0.113092	4.75888	1.95e-06	3.91e-05	NOT
1905	ABHD17B	1006.95	0.481272	0.101135	4.75872	1.95e-06	3.91e-05	NOT
1906	NUDT16P1	66.9862	-0.874155	0.183715	-4.75822	1.95e-06	3.92e-05	NOT
1907	SBF1	4786.72	0.637877	0.134064	4.75799	1.96e-06	3.92e-05	NOT
1908	SSTR1	83.6588	1.99892	0.420289	4.75608	1.97e-06	3.96e-05	UP
1909	MAFB	3878.67	-1.08495	0.228144	-4.75555	1.98e-06	3.97e-05	DOWN
1910	CLASP2	5922.5	0.802794	0.16884	4.75475	1.99e-06	3.98e-05	NOT
1911	RPS10	53.7921	-0.61193	0.128703	-4.75458	1.99e-06	3.98e-05	NOT
1912	AC103746.1	8.28259	-1.27848	0.268923	-4.75408	1.99e-06	3.99e-05	DOWN
1913	AC007326.1	2.96863	1.84984	0.389123	4.75388	2e-06	3.99e-05	UP
1914	GCSAM	12.0975	-1.14806	0.241673	-4.75048	2.03e-06	4.06e-05	DOWN
1915	GIPC2	34.6396	-1.32977	0.279938	-4.75022	2.03e-06	4.06e-05	DOWN
1916	FXYD6	5491.1	1.06081	0.223346	4.74965	2.04e-06	4.07e-05	UP
1917	SLFN12	185.878	-0.860392	0.181151	-4.74959	2.04e-06	4.07e-05	NOT
1918	GTF3C4	2006.63	0.538243	0.113335	4.74914	2.04e-06	4.08e-05	NOT
1919	LACTB2-AS1	26.6008	-1.05338	0.221829	-4.74861	2.05e-06	4.08e-05	DOWN
1920	IL15RA	196.937	-0.849362	0.178879	-4.74826	2.05e-06	4.09e-05	NOT
1921	ELMO1	2950.36	0.892275	0.187923	4.7481	2.05e-06	4.09e-05	NOT
1922	AC040162.3	19.3775	-0.89971	0.189493	-4.74798	2.05e-06	4.09e-05	NOT
1923	DHRS3	3666.89	-0.821993	0.173137	-4.74765	2.06e-06	4.1e-05	NOT
1924	VWA3A	297.276	-1.84892	0.389471	-4.74726	2.06e-06	4.1e-05	DOWN
1925	BCAS1	4028.32	1.76484	0.371766	4.74719	2.06e-06	4.1e-05	UP
1926	AC010624.4	2.00627	-1.67504	0.352877	-4.74681	2.07e-06	4.11e-05	DOWN
1927	TSPO	3166.32	-0.739557	0.155813	-4.74644	2.07e-06	4.11e-05	NOT
1928	GUF1	1209.9	0.366039	0.0771217	4.74625	2.07e-06	4.11e-05	NOT
1929	KRT6B	1.43313	-2.83389	0.597096	-4.74612	2.07e-06	4.11e-05	DOWN
1930	MAPK8IP1	5948.34	0.8144	0.171628	4.74514	2.08e-06	4.13e-05	NOT
1931	AL451123.2	15.3812	1.56211	0.329292	4.74384	2.1e-06	4.16e-05	UP
1932	NCOA6	2690.96	0.566436	0.119446	4.74219	2.11e-06	4.19e-05	NOT
1933	DNAJC7	2313.51	0.298157	0.0628755	4.74203	2.12e-06	4.19e-05	NOT
1934	IGLV2-23	83.2451	-2.76294	0.582825	-4.7406	2.13e-06	4.22e-05	DOWN
1935	AC010624.1	29.9451	-1.17575	0.248032	-4.74034	2.13e-06	4.22e-05	DOWN
1936	C9orf129	21.1448	1.18322	0.24965	4.7395	2.14e-06	4.24e-05	UP
1937	LINC00645	66.4136	1.82047	0.384167	4.73876	2.15e-06	4.25e-05	UP
1938	ANO7L1	32.8323	-0.884162	0.186593	-4.73846	2.15e-06	4.25e-05	NOT
1939	AKAP5	187.43	0.893087	0.188521	4.73734	2.17e-06	4.27e-05	NOT
1940	FAM114A1	1714.3	-0.774252	0.163439	-4.73727	2.17e-06	4.27e-05	NOT
1941	MYBL2	1919.67	1.06129	0.224069	4.73645	2.17e-06	4.29e-05	UP
1942	FOXM1	1839.92	0.909762	0.192095	4.73601	2.18e-06	4.3e-05	NOT
1943	AC007375.3	5.4623	1.65416	0.349313	4.73547	2.19e-06	4.3e-05	UP
1944	COBL	2777.76	0.994464	0.210016	4.73519	2.19e-06	4.3e-05	NOT
1945	AC005776.2	34.0932	-0.710575	0.150065	-4.7351	2.19e-06	4.3e-05	NOT
1946	MAS1	15.4303	2.24284	0.473664	4.73508	2.19e-06	4.3e-05	UP
1947	MED24	4038.99	0.429975	0.0908073	4.73502	2.19e-06	4.3e-05	NOT
1948	TCF4	9086.07	0.646584	0.136555	4.73496	2.19e-06	4.3e-05	NOT
1949	CARS2	1590.59	-0.380344	0.0803482	-4.7337	2.2e-06	4.33e-05	NOT
1950	APOB	22.5841	-1.81142	0.382672	-4.73361	2.21e-06	4.33e-05	DOWN
1951	SERTAD4-AS1	67.3296	-1.46003	0.308458	-4.73331	2.21e-06	4.33e-05	DOWN
1952	THEMIS2	1771.24	-0.979689	0.206984	-4.73316	2.21e-06	4.33e-05	NOT
1953	SMIM18	66.9385	1.92532	0.406832	4.73247	2.22e-06	4.35e-05	UP
1954	PNMA1	5920.25	0.528741	0.111749	4.73152	2.23e-06	4.36e-05	NOT
1955	AC017028.2	14.163	1.33143	0.281429	4.73097	2.23e-06	4.37e-05	UP
1956	DNHD1	583.194	-0.839341	0.177479	-4.72924	2.25e-06	4.41e-05	NOT
1957	ACTR8	1168.98	0.334312	0.0707214	4.72717	2.28e-06	4.45e-05	NOT
1958	BBOF1	222.413	-0.601664	0.127321	-4.72557	2.29e-06	4.49e-05	NOT
1959	SOS2	1770.19	0.449943	0.0952194	4.72532	2.3e-06	4.49e-05	NOT
1960	AC007750.1	8.424	-1.91582	0.40557	-4.72377	2.32e-06	4.52e-05	DOWN
1961	ODF3L1	14.9658	-1.04199	0.220592	-4.72361	2.32e-06	4.52e-05	DOWN
1962	ZNF271P	1894.78	0.291267	0.0616663	4.72327	2.32e-06	4.53e-05	NOT
1963	TSPAN1	55.4717	-1.05634	0.223675	-4.72266	2.33e-06	4.54e-05	DOWN
1964	CZIB	2312.84	-0.323683	0.0685413	-4.72245	2.33e-06	4.54e-05	NOT
1965	AC018545.1	8.56085	-1.50577	0.318935	-4.72126	2.34e-06	4.57e-05	DOWN
1966	CH25H	512.271	-1.28093	0.271317	-4.72116	2.35e-06	4.57e-05	DOWN
1967	NPL	1684.13	-0.865397	0.18333	-4.72044	2.35e-06	4.58e-05	NOT
1968	AL121759.2	29.3152	1.37868	0.292075	4.7203	2.36e-06	4.58e-05	UP
1969	CHD5	494.474	1.8277	0.387246	4.71975	2.36e-06	4.59e-05	UP
1970	HRAT17	1.57041	-3.32036	0.703749	-4.71811	2.38e-06	4.62e-05	DOWN
1971	POU2F3	24.8188	-2.02836	0.429911	-4.71808	2.38e-06	4.62e-05	DOWN
1972	AC037198.1	7.78259	-1.80621	0.382862	-4.71765	2.39e-06	4.63e-05	DOWN
1973	GPRC5D-AS1	18.0596	-1.15824	0.24556	-4.71671	2.4e-06	4.65e-05	DOWN
1974	AC147067.1	16.8689	-1.03838	0.220196	-4.7157	2.41e-06	4.67e-05	DOWN
1975	OSCAR	348.154	-0.998267	0.211693	-4.71563	2.41e-06	4.67e-05	NOT
1976	DOK3	778.102	-0.8362	0.177325	-4.71562	2.41e-06	4.67e-05	NOT
1977	RPS26P47	18.07	-1.09714	0.232722	-4.71439	2.42e-06	4.69e-05	DOWN
1978	REPIN1-AS1	35.6867	0.52502	0.111368	4.71428	2.43e-06	4.69e-05	NOT
1979	SLC47A2	769.985	-1.47079	0.312132	-4.71207	2.45e-06	4.74e-05	DOWN
1980	TMEM40	5.65585	-1.909	0.40514	-4.71196	2.45e-06	4.74e-05	DOWN
1981	ATP1A1-AS1	206.807	-0.487369	0.103433	-4.71192	2.45e-06	4.74e-05	NOT
1982	RGMB	823.73	0.646689	0.137262	4.71134	2.46e-06	4.75e-05	NOT
1983	GOLGA8N	57.3528	-0.787862	0.167235	-4.71112	2.46e-06	4.75e-05	NOT
1984	RANGAP1	4154.38	0.484776	0.102904	4.71094	2.47e-06	4.75e-05	NOT
1985	AC108134.3	32.7383	-1.06008	0.225026	-4.71093	2.47e-06	4.75e-05	DOWN
1986	ZNF827	1450.28	0.578842	0.12294	4.70833	2.5e-06	4.81e-05	NOT
1987	GAD1	1007.55	1.37752	0.292596	4.70794	2.5e-06	4.82e-05	UP
1988	GON7	611.706	-0.625408	0.132851	-4.70759	2.51e-06	4.83e-05	NOT
1989	BNC2-AS1	14.3233	-1.82434	0.38761	-4.70664	2.52e-06	4.85e-05	DOWN
1990	FOXN2	1290.59	0.539673	0.114668	4.70637	2.52e-06	4.85e-05	NOT
1991	NXPH1	1011.41	1.60676	0.341436	4.70591	2.53e-06	4.86e-05	UP
1992	IL25	2.46748	-2.26788	0.481924	-4.70588	2.53e-06	4.86e-05	DOWN
1993	C15orf65	90.0626	-0.80773	0.17166	-4.7054	2.53e-06	4.87e-05	NOT
1994	TNFRSF10C	65.2782	-1.17364	0.2495	-4.70396	2.55e-06	4.9e-05	DOWN
1995	LINC01254	7.28375	1.8486	0.393062	4.70308	2.56e-06	4.92e-05	UP
1996	COL6A3	4168.68	-1.88318	0.400422	-4.70298	2.56e-06	4.92e-05	DOWN
1997	MLPH	78.0939	-1.54162	0.327811	-4.70276	2.57e-06	4.92e-05	DOWN
1998	TDO2	251.753	-1.53466	0.326373	-4.70218	2.57e-06	4.93e-05	DOWN
[truncated: 36,273 more rows]
